# Supplementary material for: Gut microbiome-derived glycine lipids are diet-dependent modulators of hepatic injury and atherosclerosis
Source: J Lipid Res. 2022 Mar 10;63(4):100192. doi: 10.1016/j.jlr.2022.100192 (PMC9020096; doi:10.1016/j.jlr.2022.100192)
Supplement: Supplemental Table S3 [file mmc2.xlsx]

## Sheet: L654_LDLR_results_w_GENE IDs
Table S3. RNA-Seq Differentially Expressed Genes - HFD-L654 vs. HFD-Vehicle
	name	description	baseMean	log2FoldChange	lfcSE	pvalue	padj
ENSMUSG00000001506	Col1a1	collagen, type I, alpha 1 [Source:MGI Symbol;Acc:MGI:88467]	375.808	-1.15344	0.255628	5.25e-09	8.12e-05
ENSMUSG00000029661	Col1a2	collagen, type I, alpha 2 [Source:MGI Symbol;Acc:MGI:88468]	467.522	-1.00042	0.230729	4.38e-08	0.000338976
ENSMUSG00000026043	Col3a1	collagen, type III, alpha 1 [Source:MGI Symbol;Acc:MGI:88453]	988.885	-0.93289	0.234322	2.59e-07	0.000567805
ENSMUSG00000001119	Col6a1	collagen, type VI, alpha 1 [Source:MGI Symbol;Acc:MGI:88459]	202.676	-0.793785	0.184699	3.12e-07	0.000567805
ENSMUSG00000027408	Cpxm1	carboxypeptidase X 1 (M14 family) [Source:MGI Symbol;Acc:MGI:1934569]	48.9398	-1.00737	0.282915	3.3e-07	0.000567805
ENSMUSG00000060586	H2-Eb1	histocompatibility 2, class II antigen E beta [Source:MGI Symbol;Acc:MGI:95901]	730.048	-0.72849	0.162654	2.68e-07	0.000567805
ENSMUSG00000027848	Olfml3	olfactomedin-like 3 [Source:MGI Symbol;Acc:MGI:1914877]	112.776	-0.772815	0.171943	1.78e-07	0.000567805
ENSMUSG00000003363	Pld3	phospholipase D family, member 3 [Source:MGI Symbol;Acc:MGI:1333782]	459.86	-0.558576	0.11308	1.13e-07	0.000567805
ENSMUSG00000004207	Psap	prosaposin [Source:MGI Symbol;Acc:MGI:97783]	8793.37	-0.425149	0.0881773	2.01e-07	0.000567805
ENSMUSG00000022665	Ccdc80	coiled-coil domain containing 80 [Source:MGI Symbol;Acc:MGI:1915146]	209.836	-0.791216	0.18608	3.73e-07	0.000577363
ENSMUSG00000036446	Lum	lumican [Source:MGI Symbol;Acc:MGI:109347]	106.673	-0.904799	0.23354	4.5e-07	0.000632721
ENSMUSG00000031740	Mmp2	matrix metallopeptidase 2 [Source:MGI Symbol;Acc:MGI:97009]	67.2062	-0.850844	0.217248	6.44e-07	0.000829751
ENSMUSG00000036545	Adamts2	a disintegrin-like and metallopeptidase (reprolysin type) with thrombospondin type 1 motif, 2 [Source:MGI Symbol;Acc:MGI:1347356]	123.633	-0.737244	0.177781	7.98e-07	0.000948779
ENSMUSG00000007891	Ctsd	cathepsin D [Source:MGI Symbol;Acc:MGI:88562]	2911.95	-0.497796	0.113216	1.03e-06	0.00106519
ENSMUSG00000020695	Mrc2	mannose receptor, C type 2 [Source:MGI Symbol;Acc:MGI:107818]	45.9859	-0.83941	0.222411	1.03e-06	0.00106519
ENSMUSG00000019088	Dnase1l1	deoxyribonuclease 1-like 1 [Source:MGI Symbol;Acc:MGI:109628]	84.5913	-0.50365	0.116494	1.31e-06	0.00120138
ENSMUSG00000034845	Plvap	plasmalemma vesicle associated protein [Source:MGI Symbol;Acc:MGI:1890497]	678	-0.579212	0.135678	1.32e-06	0.00120138
ENSMUSG00000034205	Loxl2	lysyl oxidase-like 2 [Source:MGI Symbol;Acc:MGI:2137913]	59.3213	-0.694897	0.175392	1.83e-06	0.0015738
ENSMUSG00000036622	Atp13a2	ATPase type 13A2 [Source:MGI Symbol;Acc:MGI:1922022]	361.639	-0.459637	0.111482	2.29e-06	0.00176953
ENSMUSG00000079547	H2-DMb1	histocompatibility 2, class II, locus Mb1 [Source:MGI Symbol;Acc:MGI:95922]	109.082	-0.644589	0.161168	2.21e-06	0.00176953
ENSMUSG00000018507	Trpv2	transient receptor potential cation channel, subfamily V, member 2 [Source:MGI Symbol;Acc:MGI:1341836]	47.6157	-0.648546	0.163757	2.41e-06	0.00177157
ENSMUSG00000029163	Emilin1	elastin microfibril interfacer 1 [Source:MGI Symbol;Acc:MGI:1926189]	323.418	-0.588006	0.148025	3.05e-06	0.00214287
ENSMUSG00000001034	Mapk7	mitogen-activated protein kinase 7 [Source:MGI Symbol;Acc:MGI:1346347]	49.0416	-0.57489	0.146394	3.59e-06	0.00241607
ENSMUSG00000006931	P3h4	prolyl 3-hydroxylase family member 4 (non-enzymatic) [Source:MGI Symbol;Acc:MGI:1913430]	16.5026	-0.783925	0.234844	4.09e-06	0.00253066
ENSMUSG00000019539	Rcn3	reticulocalbin 3, EF-hand calcium binding domain [Source:MGI Symbol;Acc:MGI:1277122]	84.7759	-0.634933	0.167245	3.94e-06	0.00253066
ENSMUSG00000040473	Cfap69	cilia and flagella associated protein 69 [Source:MGI Symbol;Acc:MGI:2443778]	14.1084	-0.824143	0.265675	4.32e-06	0.00255256
ENSMUSG00000070436	Serpinh1	serine (or cysteine) peptidase inhibitor, clade H, member 1 [Source:MGI Symbol;Acc:MGI:88283]	285.232	-0.667363	0.181624	4.46e-06	0.00255256
ENSMUSG00000020241	Col6a2	collagen, type VI, alpha 2 [Source:MGI Symbol;Acc:MGI:88460]	120.668	-0.760889	0.226567	4.7e-06	0.00259566
ENSMUSG00000003534	Ddr1	discoidin domain receptor family, member 1 [Source:MGI Symbol;Acc:MGI:99216]	39.6686	-0.757236	0.226038	4.9e-06	0.0026156
ENSMUSG00000025351	Cd63	CD63 antigen [Source:MGI Symbol;Acc:MGI:99529]	176.368	-0.777424	0.240633	5.21e-06	0.00268358
ENSMUSG00000026042	Col5a2	collagen, type V, alpha 2 [Source:MGI Symbol;Acc:MGI:88458]	102.146	-0.77585	0.24439	5.79e-06	0.00288829
ENSMUSG00000036594	H2-Aa	histocompatibility 2, class II antigen A, alpha [Source:MGI Symbol;Acc:MGI:95895]	1013.61	-0.665507	0.188153	6.11e-06	0.00295517
ENSMUSG00000018593	Sparc	secreted acidic cysteine rich glycoprotein [Source:MGI Symbol;Acc:MGI:98373]	985.691	-0.58802	0.15975	6.32e-06	0.00296377
ENSMUSG00000056481	Cd248	CD248 antigen, endosialin [Source:MGI Symbol;Acc:MGI:1917695]	9.47855	-0.834124	0.32853	6.96e-06	0.00310286
ENSMUSG00000072941	Sod3	superoxide dismutase 3, extracellular [Source:MGI Symbol;Acc:MGI:103181]	490.34	-0.555149	0.150938	7.02e-06	0.00310286
ENSMUSG00000040345	Arhgap9	Rho GTPase activating protein 9 [Source:MGI Symbol;Acc:MGI:2143764]	75.7301	-0.553084	0.154177	8.68e-06	0.00364643
ENSMUSG00000059326	Csf2ra	colony stimulating factor 2 receptor, alpha, low-affinity (granulocyte-macrophage) [Source:MGI Symbol;Acc:MGI:1339754]	123.35	-0.579903	0.163887	8.96e-06	0.00364643
ENSMUSG00000016763	Scube1	signal peptide, CUB domain, EGF-like 1 [Source:MGI Symbol;Acc:MGI:1890616]	10.9474	-0.753682	0.452642	8.92e-06	0.00364643
ENSMUSG00000073421	H2-Ab1	histocompatibility 2, class II antigen A, beta 1 [Source:MGI Symbol;Acc:MGI:103070]	799.998	-0.631588	0.188289	1.06e-05	0.0042113
ENSMUSG00000068335	Dok1	docking protein 1 [Source:MGI Symbol;Acc:MGI:893587]	34.3786	-0.567629	0.170052	1.42e-05	0.00548358
ENSMUSG00000036655	Colec11	collectin sub-family member 11 [Source:MGI Symbol;Acc:MGI:1918943]	532.264	-0.486487	0.151406	2.11e-05	0.00794868
ENSMUSG00000032334	Loxl1	lysyl oxidase-like 1 [Source:MGI Symbol;Acc:MGI:106096]	37.6406	-0.732487	0.308882	2.2e-05	0.00809198
ENSMUSG00000020486	Septin4	septin 4 [Source:MGI Symbol;Acc:MGI:1270156]	212.038	-0.489356	0.157839	2.64e-05	0.00890929
ENSMUSG00000050022	Amz1	archaelysin family metallopeptidase 1 [Source:MGI Symbol;Acc:MGI:2442258]	50.7277	-0.58474	0.197764	2.72e-05	0.00890929
ENSMUSG00000024610	Cd74	CD74 antigen (invariant polypeptide of major histocompatibility complex, class II antigen-associated) [Source:MGI Symbol;Acc:MGI:96534]	1552.83	-0.593047	0.205441	2.96e-05	0.00890929
ENSMUSG00000019929	Dcn	decorin [Source:MGI Symbol;Acc:MGI:94872]	2716.36	-0.515542	0.167134	2.64e-05	0.00890929
ENSMUSG00000037649	H2-DMa	histocompatibility 2, class II, locus DMa [Source:MGI Symbol;Acc:MGI:95921]	99.2135	-0.598619	0.203032	2.6e-05	0.00890929
ENSMUSG00000016283	H2-M2	histocompatibility 2, M region locus 2 [Source:MGI Symbol;Acc:MGI:95914]	17.3067	-0.628694	0.455135	3e-05	0.00890929
ENSMUSG00000029718	Pcolce	procollagen C-endopeptidase enhancer protein [Source:MGI Symbol;Acc:MGI:105099]	139.925	-0.545123	0.181039	2.84e-05	0.00890929
ENSMUSG00000017466	Timp2	tissue inhibitor of metalloproteinase 2 [Source:MGI Symbol;Acc:MGI:98753]	252.575	-0.563263	0.190344	2.94e-05	0.00890929
ENSMUSG00000037031	Tspan15	tetraspanin 15 [Source:MGI Symbol;Acc:MGI:1917673]	69.9349	-0.532187	0.175536	2.83e-05	0.00890929
ENSMUSG00000026956	Uap1l1	UDP-N-acteylglucosamine pyrophosphorylase 1-like 1 [Source:MGI Symbol;Acc:MGI:2443318]	168.152	-0.618877	0.220859	2.98e-05	0.00890929
ENSMUSG00000024299	Adamts10	a disintegrin-like and metallopeptidase (reprolysin type) with thrombospondin type 1 motif, 10 [Source:MGI Symbol;Acc:MGI:2449112]	202.267	-0.474036	0.159038	3.37e-05	0.00984557
ENSMUSG00000026837	Col5a1	collagen, type V, alpha 1 [Source:MGI Symbol;Acc:MGI:88457]	178.209	-0.602037	0.218705	3.52e-05	0.0100675
ENSMUSG00000001750	Tcirg1	T cell, immune regulator 1, ATPase, H+ transporting, lysosomal V0 protein A3 [Source:MGI Symbol;Acc:MGI:1350931]	784.504	-0.329812	0.12076	3.62e-05	0.0101847
ENSMUSG00000004933	Matk	megakaryocyte-associated tyrosine kinase [Source:MGI Symbol;Acc:MGI:99259]	25.4776	-0.654134	0.270987	4.05e-05	0.011198
ENSMUSG00000053158	Fes	feline sarcoma oncogene [Source:MGI Symbol;Acc:MGI:95514]	161.664	-0.39365	0.140322	4.31e-05	0.0117029
ENSMUSG00000028111	Ctsk	cathepsin K [Source:MGI Symbol;Acc:MGI:107823]	18.9883	-0.674017	0.317965	4.44e-05	0.0118389
ENSMUSG00000025188	Hps1	HPS1, biogenesis of lysosomal organelles complex 3 subunit 1 [Source:MGI Symbol;Acc:MGI:2177763]	155.159	-0.33613	0.126657	4.61e-05	0.0120964
ENSMUSG00000021939	Ctsb	cathepsin B [Source:MGI Symbol;Acc:MGI:88561]	10134.1	-0.311581	0.122271	5.08e-05	0.0130948
ENSMUSG00000028917	Plekhm2	pleckstrin homology domain containing, family M (with RUN domain) member 2 [Source:MGI Symbol;Acc:MGI:1916832]	354.474	-0.385057	0.143034	5.38e-05	0.0134461
ENSMUSG00000036908	Unc93b1	unc-93 homolog B1, TLR signaling regulator [Source:MGI Symbol;Acc:MGI:1859307]	773.447	-0.281944	0.115599	5.39e-05	0.0134461
ENSMUSG00000032431	Crtap	cartilage associated protein [Source:MGI Symbol;Acc:MGI:1891221]	86.9096	-0.414023	0.155956	6.25e-05	0.0147187
ENSMUSG00000034675	Dbn1	drebrin 1 [Source:MGI Symbol;Acc:MGI:1931838]	38.856	-0.555532	0.220647	6.28e-05	0.0147187
ENSMUSG00000028581	Laptm5	lysosomal-associated protein transmembrane 5 [Source:MGI Symbol;Acc:MGI:108046]	522.894	-0.500924	0.18999	6.2e-05	0.0147187
ENSMUSG00000048163	Selplg	selectin, platelet (p-selectin) ligand [Source:MGI Symbol;Acc:MGI:106689]	83.209	-0.474482	0.177761	6.12e-05	0.0147187
ENSMUSG00000024462	Gabbr1	gamma-aminobutyric acid (GABA) B receptor, 1 [Source:MGI Symbol;Acc:MGI:1860139]	75.4026	-0.420451	0.159228	6.49e-05	0.0149768
ENSMUSG00000026271	Gpr35	G protein-coupled receptor 35 [Source:MGI Symbol;Acc:MGI:1929509]	43.2458	-0.576502	0.24317	7.02e-05	0.0155036
ENSMUSG00000050335	Lgals3	lectin, galactose binding, soluble 3 [Source:MGI Symbol;Acc:MGI:96778]	471.658	-0.592137	0.257289	7.02e-05	0.0155036
ENSMUSG00000024538	Ppic	peptidylprolyl isomerase C [Source:MGI Symbol;Acc:MGI:97751]	59.414	-0.534355	0.213374	6.99e-05	0.0155036
ENSMUSG00000022324	Matn2	matrilin 2 [Source:MGI Symbol;Acc:MGI:109613]	46.1446	-0.583879	0.250783	7.12e-05	0.0155193
ENSMUSG00000038976	Ppp1r9b	protein phosphatase 1, regulatory subunit 9B [Source:MGI Symbol;Acc:MGI:2387581]	154.191	-0.435436	0.168409	7.31e-05	0.0157115
ENSMUSG00000048126	Col6a3	collagen, type VI, alpha 3 [Source:MGI Symbol;Acc:MGI:88461]	248.141	-0.575573	0.246967	7.45e-05	0.0157747
ENSMUSG00000042367	Gjb3	gap junction protein, beta 3 [Source:MGI Symbol;Acc:MGI:95721]	5.42025	-0.590648	0.413925	7.66e-05	0.0158892
ENSMUSG00000048537	Phldb1	pleckstrin homology like domain, family B, member 1 [Source:MGI Symbol;Acc:MGI:2143230]	141.915	-0.439052	0.171569	7.71e-05	0.0158892
ENSMUSG00000027188	Pamr1	peptidase domain containing associated with muscle regeneration 1 [Source:MGI Symbol;Acc:MGI:2445082]	99.0425	-0.503346	0.202214	7.94e-05	0.0161552
ENSMUSG00000004038	Gstm3	glutathione S-transferase, mu 3 [Source:MGI Symbol;Acc:MGI:106026]	776.555	-0.600158	0.397251	8.19e-05	0.0162308
ENSMUSG00000027907	S100a11	S100 calcium binding protein A11 [Source:MGI Symbol;Acc:MGI:1338798]	168.305	-0.56014	0.240736	8.13e-05	0.0162308
ENSMUSG00000026223	Itm2c	integral membrane protein 2C [Source:MGI Symbol;Acc:MGI:1927594]	485.088	-0.322769	0.13642	8.84e-05	0.0173055
ENSMUSG00000073411	H2-D1	histocompatibility 2, D region locus 1 [Source:MGI Symbol;Acc:MGI:95896]	9005.76	-0.225287	0.105276	9.07e-05	0.0175282
ENSMUSG00000071714	Csf2rb2	colony stimulating factor 2 receptor, beta 2, low-affinity (granulocyte-macrophage) [Source:MGI Symbol;Acc:MGI:1339760]	76.7668	-0.594536	0.293203	9.25e-05	0.017655
ENSMUSG00000025473	Adam8	a disintegrin and metallopeptidase domain 8 [Source:MGI Symbol;Acc:MGI:107825]	26.8225	-0.595291	0.383782	9.38e-05	0.0176834
ENSMUSG00000033857	Engase	endo-beta-N-acetylglucosaminidase [Source:MGI Symbol;Acc:MGI:2443788]	93.4724	-0.320772	0.137935	9.71e-05	0.0178006
ENSMUSG00000041515	Irf8	interferon regulatory factor 8 [Source:MGI Symbol;Acc:MGI:96395]	191.511	-0.475206	0.197346	9.78e-05	0.0178006
ENSMUSG00000020282	Rhbdf1	rhomboid 5 homolog 1 [Source:MGI Symbol;Acc:MGI:104328]	142.173	-0.335587	0.142727	9.77e-05	0.0178006
ENSMUSG00000023191	P3h3	prolyl 3-hydroxylase 3 [Source:MGI Symbol;Acc:MGI:1315208]	62.1183	-0.503907	0.216157	0.00010281	0.0184879
ENSMUSG00000032046	Abhd12	abhydrolase domain containing 12 [Source:MGI Symbol;Acc:MGI:1923442]	475.294	-0.213494	0.102749	0.000107096	0.0188546
ENSMUSG00000023885	Thbs2	thrombospondin 2 [Source:MGI Symbol;Acc:MGI:98738]	74.268	-0.583598	0.299615	0.000107288	0.0188546
ENSMUSG00000030707	Coro1a	coronin, actin binding protein 1A [Source:MGI Symbol;Acc:MGI:1345961]	128.849	-0.443306	0.187165	0.000110526	0.0192055
ENSMUSG00000006519	Cyba	cytochrome b-245, alpha polypeptide [Source:MGI Symbol;Acc:MGI:1316658]	215.736	-0.476689	0.207296	0.000117573	0.0196097
ENSMUSG00000006205	Htra1	HtrA serine peptidase 1 [Source:MGI Symbol;Acc:MGI:1929076]	44.9828	-0.541129	0.255395	0.000118742	0.0196097
ENSMUSG00000030605	Mfge8	milk fat globule-EGF factor 8 protein [Source:MGI Symbol;Acc:MGI:102768]	232.579	-0.445612	0.191546	0.000119193	0.0196097
ENSMUSG00000061451	Tmem151a	transmembrane protein 151A [Source:MGI Symbol;Acc:MGI:2147713]	8.1077	-0.572766	0.381735	0.000117223	0.0196097
ENSMUSG00000042677	Zc3h12a	zinc finger CCCH type containing 12A [Source:MGI Symbol;Acc:MGI:2385891]	79.5967	-0.326173	0.144122	0.000116838	0.0196097
ENSMUSG00000031375	Bgn	biglycan [Source:MGI Symbol;Acc:MGI:88158]	1770.83	-0.440775	0.191557	0.000125695	0.0202501
ENSMUSG00000041420	Meis3	Meis homeobox 3 [Source:MGI Symbol;Acc:MGI:108519]	28.1641	-0.445408	0.193856	0.000125704	0.0202501
ENSMUSG00000025283	Sat1	spermidine/spermine N1-acetyl transferase 1 [Source:MGI Symbol;Acc:MGI:98233]	1424.66	-0.245057	0.118788	0.00013288	0.0211854
ENSMUSG00000022817	Itgb5	integrin beta 5 [Source:MGI Symbol;Acc:MGI:96614]	1036.43	-0.26353	0.125877	0.000134449	0.0212169
ENSMUSG00000030217	Art4	ADP-ribosyltransferase 4 [Source:MGI Symbol;Acc:MGI:1202710]	69.0108	-0.486582	0.222158	0.000136689	0.0213525
ENSMUSG00000000409	Lck	lymphocyte protein tyrosine kinase [Source:MGI Symbol;Acc:MGI:96756]	16.8475	-0.556058	0.312005	0.000149249	0.0230814
ENSMUSG00000030945	Acsm2	acyl-CoA synthetase medium-chain family member 2 [Source:MGI Symbol;Acc:MGI:2385289]	13.607	0.305536	0.410854	0.000160279	0.0245417
ENSMUSG00000032231	Anxa2	annexin A2 [Source:MGI Symbol;Acc:MGI:88246]	548.279	-0.539646	0.298763	0.000167083	0.0253132
ENSMUSG00000035493	Tgfbi	transforming growth factor, beta induced [Source:MGI Symbol;Acc:MGI:99959]	774.642	-0.366944	0.170199	0.000168591	0.0253132
ENSMUSG00000020886	Dlg4	discs large MAGUK scaffold protein 4 [Source:MGI Symbol;Acc:MGI:1277959]	27.3248	-0.503424	0.253296	0.000171909	0.0253197
ENSMUSG00000006219	Fblim1	filamin binding LIM protein 1 [Source:MGI Symbol;Acc:MGI:1921452]	65.6168	-0.524184	0.276432	0.000170843	0.0253197
ENSMUSG00000001270	Ckb	creatine kinase, brain [Source:MGI Symbol;Acc:MGI:88407]	108.851	-0.451138	0.215273	0.000177971	0.0259653
ENSMUSG00000025132	Arhgdia	Rho GDP dissociation inhibitor (GDI) alpha [Source:MGI Symbol;Acc:MGI:2178103]	994.987	-0.303904	0.148463	0.000187423	0.0266149
ENSMUSG00000049103	Ccr2	chemokine (C-C motif) receptor 2 [Source:MGI Symbol;Acc:MGI:106185]	64.2265	-0.438113	0.21054	0.000188481	0.0266149
ENSMUSG00000032997	Chpf	chondroitin polymerizing factor [Source:MGI Symbol;Acc:MGI:106576]	45.5142	-0.450452	0.219336	0.000191524	0.0266149
ENSMUSG00000026574	Dpt	dermatopontin [Source:MGI Symbol;Acc:MGI:1928392]	121.556	-0.519489	0.291364	0.000197017	0.0266149
ENSMUSG00000022969	Il10rb	interleukin 10 receptor, beta [Source:MGI Symbol;Acc:MGI:109380]	148.586	-0.395022	0.189384	0.000197912	0.0266149
ENSMUSG00000022439	Parvg	parvin, gamma [Source:MGI Symbol;Acc:MGI:2158329]	59.1355	-0.457561	0.225585	0.000195541	0.0266149
ENSMUSG00000027750	Postn	periostin, osteoblast specific factor [Source:MGI Symbol;Acc:MGI:1926321]	170.34	-0.534216	0.324139	0.00019036	0.0266149
ENSMUSG00000026547	Tagln2	transgelin 2 [Source:MGI Symbol;Acc:MGI:1312985]	310.155	-0.394964	0.187905	0.000191558	0.0266149
ENSMUSG00000036459	Wtip	WT1-interacting protein [Source:MGI Symbol;Acc:MGI:2141920]	25.9713	-0.445507	0.217959	0.000197403	0.0266149
ENSMUSG00000003484	Cyp4f18	cytochrome P450, family 4, subfamily f, polypeptide 18 [Source:MGI Symbol;Acc:MGI:1919304]	19.0836	-0.525582	0.349843	0.000205263	0.0271315
ENSMUSG00000025491	Ifitm1	interferon induced transmembrane protein 1 [Source:MGI Symbol;Acc:MGI:1915963]	104.319	-0.366387	0.177239	0.000204991	0.0271315
ENSMUSG00000021186	Fbln5	fibulin 5 [Source:MGI Symbol;Acc:MGI:1346091]	96.3355	-0.474551	0.24843	0.000219574	0.0287772
ENSMUSG00000029602	Rasal1	RAS protein activator like 1 (GAP1 like) [Source:MGI Symbol;Acc:MGI:1330842]	7.04361	-0.457501	0.408847	0.000225124	0.0292567
ENSMUSG00000030272	Camk1	calcium/calmodulin-dependent protein kinase I [Source:MGI Symbol;Acc:MGI:1098535]	198.946	-0.278026	0.143614	0.00023164	0.0298526
ENSMUSG00000024620	Pdgfrb	platelet derived growth factor receptor, beta polypeptide [Source:MGI Symbol;Acc:MGI:97531]	220.483	-0.440329	0.226545	0.000237557	0.0303622
ENSMUSG00000010307	Tmem86a	transmembrane protein 86A [Source:MGI Symbol;Acc:MGI:1915143]	308.922	-0.393067	0.197752	0.00024142	0.030603
ENSMUSG00000024885	Aldh3b1	aldehyde dehydrogenase 3 family, member B1 [Source:MGI Symbol;Acc:MGI:1914939]	61.2729	-0.414086	0.211436	0.000247516	0.0311206
ENSMUSG00000060224	Pyroxd2	pyridine nucleotide-disulphide oxidoreductase domain 2 [Source:MGI Symbol;Acc:MGI:1921830]	571.273	-0.275992	0.145303	0.000255678	0.0318876
ENSMUSG00000029622	Arpc1b	actin related protein 2/3 complex, subunit 1B [Source:MGI Symbol;Acc:MGI:1343142]	538.663	-0.279293	0.147211	0.000260241	0.032197
ENSMUSG00000020810	Cygb	cytoglobin [Source:MGI Symbol;Acc:MGI:2149481]	154.443	-0.418146	0.21821	0.000264896	0.0324896
ENSMUSG00000029581	Fscn1	fascin actin-bundling protein 1 [Source:MGI Symbol;Acc:MGI:1352745]	52.7194	-0.420646	0.220381	0.000266807	0.0324896
ENSMUSG00000037306	Man1c1	mannosidase, alpha, class 1C, member 1 [Source:MGI Symbol;Acc:MGI:2446214]	68.3863	-0.481888	0.284144	0.00027504	0.0329728
ENSMUSG00000045679	Pqlc3	PQ loop repeat containing [Source:MGI Symbol;Acc:MGI:2444067]	21.5757	-0.476046	0.274544	0.000273779	0.0329728
ENSMUSG00000000325	Arvcf	armadillo repeat gene deleted in velocardiofacial syndrome [Source:MGI Symbol;Acc:MGI:109620]	100.021	-0.341418	0.17917	0.000290012	0.0345003
ENSMUSG00000040618	Pck2	phosphoenolpyruvate carboxykinase 2 (mitochondrial) [Source:MGI Symbol;Acc:MGI:1860456]	78.4487	-0.377403	0.198659	0.000292756	0.0345609
ENSMUSG00000048677	Tpcn2	two pore segment channel 2 [Source:MGI Symbol;Acc:MGI:2385297]	95.5829	-0.366878	0.194702	0.0003047	0.0356984
ENSMUSG00000032744	Heyl	hairy/enhancer-of-split related with YRPW motif-like [Source:MGI Symbol;Acc:MGI:1860511]	43.9555	-0.460554	0.271	0.00031159	0.0362311
ENSMUSG00000033389	Arhgap44	Rho GTPase activating protein 44 [Source:MGI Symbol;Acc:MGI:2144423]	16.3501	-0.475363	0.314877	0.000330228	0.0375513
ENSMUSG00000028923	Necap2	NECAP endocytosis associated 2 [Source:MGI Symbol;Acc:MGI:1913397]	149.682	-0.207152	0.117711	0.000329779	0.0375513
ENSMUSG00000021948	Prkcd	protein kinase C, delta [Source:MGI Symbol;Acc:MGI:97598]	325.439	-0.323687	0.174926	0.000325606	0.0375513
ENSMUSG00000059901	Adamts14	a disintegrin-like and metallopeptidase (reprolysin type) with thrombospondin type 1 motif, 14 [Source:MGI Symbol;Acc:MGI:2179942]	35.6277	-0.441642	0.260001	0.000344682	0.038075
ENSMUSG00000036334	Igsf10	immunoglobulin superfamily, member 10 [Source:MGI Symbol;Acc:MGI:1923481]	20.3609	-0.468168	0.351597	0.000343412	0.038075
ENSMUSG00000040061	Plcb2	phospholipase C, beta 2 [Source:MGI Symbol;Acc:MGI:107465]	64.4914	-0.417566	0.23573	0.000341234	0.038075
ENSMUSG00000076490	Trbc1	T cell receptor beta, constant region 1 [Source:MGI Symbol;Acc:MGI:4439726]	8.73447	-0.442119	0.38374	0.000342495	0.038075
ENSMUSG00000027004	Frzb	frizzled-related protein [Source:MGI Symbol;Acc:MGI:892032]	41.9911	-0.466992	0.306939	0.00035134	0.0383716
ENSMUSG00000020737	Jpt1	Jupiter microtubule associated homolog 1 [Source:MGI Symbol;Acc:MGI:1096361]	187.423	-0.319885	0.176617	0.000357291	0.0383716
ENSMUSG00000021725	Parp8	poly (ADP-ribose) polymerase family, member 8 [Source:MGI Symbol;Acc:MGI:1098713]	42.0903	-0.431578	0.25268	0.000356622	0.0383716
ENSMUSG00000026360	Rgs2	regulator of G-protein signaling 2 [Source:MGI Symbol;Acc:MGI:1098271]	145.465	-0.328583	0.180757	0.000353848	0.0383716
ENSMUSG00000030247	Kcnj8	potassium inwardly-rectifying channel, subfamily J, member 8 [Source:MGI Symbol;Acc:MGI:1100508]	55.191	-0.402912	0.228462	0.000362325	0.0386439
ENSMUSG00000034255	Arhgap27	Rho GTPase activating protein 27 [Source:MGI Symbol;Acc:MGI:1916903]	53.4119	-0.401118	0.229269	0.000373411	0.0393684
ENSMUSG00000022175	Lrp10	low-density lipoprotein receptor-related protein 10 [Source:MGI Symbol;Acc:MGI:1929480]	726.509	-0.123723	0.0577681	0.00037421	0.0393684
ENSMUSG00000034227	Foxj1	forkhead box J1 [Source:MGI Symbol;Acc:MGI:1347474]	8.05833	-0.375711	0.399451	0.000379542	0.0396596
ENSMUSG00000027293	Ehd4	EH-domain containing 4 [Source:MGI Symbol;Acc:MGI:1919619]	133.055	-0.344239	0.192834	0.000382436	0.0396937
ENSMUSG00000050989	Selenon	selenoprotein N [Source:MGI Symbol;Acc:MGI:2151208]	59.3404	-0.360644	0.204298	0.000394261	0.0406483
ENSMUSG00000052026	Slc6a7	solute carrier family 6 (neurotransmitter transporter, L-proline), member 7 [Source:MGI Symbol;Acc:MGI:2147363]	10.9821	-0.428875	0.377484	0.000400269	0.0409944
ENSMUSG00000024063	Lbh	limb-bud and heart [Source:MGI Symbol;Acc:MGI:1925139]	177.267	-0.387443	0.225116	0.000408557	0.0412963
ENSMUSG00000050578	Mmp13	matrix metallopeptidase 13 [Source:MGI Symbol;Acc:MGI:1340026]	7.53266	-0.411436	0.386071	0.00040769	0.0412963
ENSMUSG00000025647	Shisa5	shisa family member 5 [Source:MGI Symbol;Acc:MGI:1915044]	498.573	-0.161002	0.092474	0.000437233	0.0439078
ENSMUSG00000036718	Micall2	MICAL-like 2 [Source:MGI Symbol;Acc:MGI:2444818]	44.8927	-0.378435	0.22467	0.000447996	0.0441291
ENSMUSG00000025140	Pycr1	pyrroline-5-carboxylate reductase 1 [Source:MGI Symbol;Acc:MGI:2384795]	7.02138	-0.383492	0.389555	0.000447063	0.0441291
ENSMUSG00000079523	Tmsb10	thymosin, beta 10 [Source:MGI Symbol;Acc:MGI:109146]	145.827	-0.416034	0.259554	0.000445909	0.0441291
ENSMUSG00000063605	Ccdc102a	coiled-coil domain containing 102A [Source:MGI Symbol;Acc:MGI:2686927]	21.9016	-0.438908	0.301954	0.000453766	0.0443582
ENSMUSG00000032436	Cmtm7	CKLF-like MARVEL transmembrane domain containing 7 [Source:MGI Symbol;Acc:MGI:2447166]	47.9627	-0.318556	0.186139	0.000456059	0.0443582
ENSMUSG00000033685	Ucp2	uncoupling protein 2 (mitochondrial, proton carrier) [Source:MGI Symbol;Acc:MGI:109354]	703.394	-0.33031	0.193654	0.000461258	0.0445835
ENSMUSG00000030047	Arhgap25	Rho GTPase activating protein 25 [Source:MGI Symbol;Acc:MGI:2443687]	100.516	-0.427105	0.283363	0.000471202	0.0452617
ENSMUSG00000038530	Rgs4	regulator of G-protein signaling 4 [Source:MGI Symbol;Acc:MGI:108409]	34.7579	-0.410977	0.261045	0.000475688	0.0454106
ENSMUSG00000040415	Dtx3	deltex 3, E3 ubiquitin ligase [Source:MGI Symbol;Acc:MGI:2135752]	104.123	-0.367666	0.222689	0.000490725	0.0460963
ENSMUSG00000030745	Il21r	interleukin 21 receptor [Source:MGI Symbol;Acc:MGI:1890475]	16.5438	-0.433343	0.316033	0.000491813	0.0460963
ENSMUSG00000000693	Loxl3	lysyl oxidase-like 3 [Source:MGI Symbol;Acc:MGI:1337004]	41.1967	-0.384294	0.236363	0.00048978	0.0460963
ENSMUSG00000036246	Gmip	Gem-interacting protein [Source:MGI Symbol;Acc:MGI:1926066]	151.369	-0.278265	0.166702	0.000495978	0.0460987
ENSMUSG00000028843	Sh3bgrl3	SH3 domain binding glutamic acid-rich protein-like 3 [Source:MGI Symbol;Acc:MGI:1920973]	94.0497	-0.346011	0.207835	0.0004978	0.0460987
ENSMUSG00000061878	Sphk1	sphingosine kinase 1 [Source:MGI Symbol;Acc:MGI:1316649]	13.0028	-0.388544	0.379973	0.00050326	0.0463269
ENSMUSG00000022816	Fstl1	follistatin-like 1 [Source:MGI Symbol;Acc:MGI:102793]	126.747	-0.397663	0.253374	0.000509967	0.0466665
ENSMUSG00000052125	F730043M19Rik	RIKEN cDNA F730043M19 gene [Source:MGI Symbol;Acc:MGI:2443237]	8.6434	-0.385749	0.378862	0.000518596	0.047177
ENSMUSG00000024909	Efemp2	epidermal growth factor-containing fibulin-like extracellular matrix protein 2 [Source:MGI Symbol;Acc:MGI:1891209]	60.1171	-0.392636	0.250947	0.00052522	0.0475002
ENSMUSG00000008136	Fhl2	four and a half LIM domains 2 [Source:MGI Symbol;Acc:MGI:1338762]	10.2399	-0.391411	0.374608	0.000528929	0.0475575
ENSMUSG00000027601	Mtfr1	mitochondrial fission regulator 1 [Source:MGI Symbol;Acc:MGI:1914722]	1087.82	0.140092	0.0778542	0.000535273	0.0478497
ENSMUSG00000056025	Clca3a1	chloride channel accessory 3A1 [Source:MGI Symbol;Acc:MGI:1316732]	174.497	-0.379846	0.24348	0.000557341	0.0481524
ENSMUSG00000052520	Cyp2j5	cytochrome P450, family 2, subfamily j, polypeptide 5 [Source:MGI Symbol;Acc:MGI:1270149]	8915.17	0.145013	0.082896	0.000556389	0.0481524
ENSMUSG00000037206	Islr	immunoglobulin superfamily containing leucine-rich repeat [Source:MGI Symbol;Acc:MGI:1349645]	63.8201	-0.400848	0.267195	0.000553933	0.0481524
ENSMUSG00000002900	Lamb1	laminin B1 [Source:MGI Symbol;Acc:MGI:96743]	168.631	-0.368334	0.231266	0.000547238	0.0481524
ENSMUSG00000033499	Larp4b	La ribonucleoprotein domain family, member 4B [Source:MGI Symbol;Acc:MGI:106330]	1150.61	0.151677	0.088675	0.000555154	0.0481524
ENSMUSG00000025268	Maged2	melanoma antigen, family D, 2 [Source:MGI Symbol;Acc:MGI:1933391]	97.2575	-0.360079	0.224864	0.000551049	0.0481524
ENSMUSG00000014158	Trpv4	transient receptor potential cation channel, subfamily V, member 4 [Source:MGI Symbol;Acc:MGI:1926945]	10.0787	-0.416046	0.32262	0.000577961	0.0496565
ENSMUSG00000027239	Mdk	midkine [Source:MGI Symbol;Acc:MGI:96949]	10.135	-0.404202	0.353023	0.000581989	0.0497263
ENSMUSG00000040690	Col16a1	collagen, type XVI, alpha 1 [Source:MGI Symbol;Acc:MGI:1095396]	69.2799	-0.402049	0.28072	0.00059627	0.049845
ENSMUSG00000002204	Napsa	napsin A aspartic peptidase [Source:MGI Symbol;Acc:MGI:109365]	13.9908	-0.413127	0.307699	0.000588416	0.049845
ENSMUSG00000032492	Pth1r	parathyroid hormone 1 receptor [Source:MGI Symbol;Acc:MGI:97801]	144.327	-0.29511	0.183926	0.00059564	0.049845
ENSMUSG00000045680	Tcf21	transcription factor 21 [Source:MGI Symbol;Acc:MGI:1202715]	67.7244	-0.379537	0.249001	0.000592007	0.049845
ENSMUSG00000029810	Tmem176b	transmembrane protein 176B [Source:MGI Symbol;Acc:MGI:1916348]	3043.11	-0.300118	0.187571	0.000601997	0.0498545
ENSMUSG00000035186	Ubd	ubiquitin D [Source:MGI Symbol;Acc:MGI:1344410]	62.3716	-0.407202	0.340526	0.000602832	0.0498545
ENSMUSG00000024087	Cyp1b1	cytochrome P450, family 1, subfamily b, polypeptide 1 [Source:MGI Symbol;Acc:MGI:88590]	28.6202	-0.400892	0.349649	0.00060911	0.0501058
ENSMUSG00000029484	Anxa3	annexin A3 [Source:MGI Symbol;Acc:MGI:1201378]	120.613	-0.342086	0.21915	0.00062449	0.0510992
ENSMUSG00000058135	Gstm1	glutathione S-transferase, mu 1 [Source:MGI Symbol;Acc:MGI:95860]	19892.9	-0.312351	0.19835	0.000635669	0.0517401
ENSMUSG00000058579	Cela2a	chymotrypsin-like elastase family, member 2A [Source:MGI Symbol;Acc:MGI:95316]	4.3177	0.125738	0.278673	0.000655789	0.0530983
ENSMUSG00000043740	B430306N03Rik	RIKEN cDNA B430306N03 gene [Source:MGI Symbol;Acc:MGI:2443478]	30.6107	-0.399772	0.314079	0.000671366	0.0540764
ENSMUSG00000053063	Clec12a	C-type lectin domain family 12, member a [Source:MGI Symbol;Acc:MGI:3040968]	191.765	-0.350093	0.232598	0.000682528	0.0546907
ENSMUSG00000000486	Septin1	septin 1 [Source:MGI Symbol;Acc:MGI:1858916]	24.9725	-0.360208	0.244305	0.000695871	0.0552085
ENSMUSG00000025083	Afap1l2	actin filament associated protein 1-like 2 [Source:MGI Symbol;Acc:MGI:2147658]	20.7928	-0.384324	0.276729	0.000697551	0.0552085
ENSMUSG00000053040	Aph1c	aph1 homolog C, gamma secretase subunit [Source:MGI Symbol;Acc:MGI:1915568]	20.3531	-0.393144	0.301087	0.000702895	0.0552085
ENSMUSG00000018920	Cxcl16	chemokine (C-X-C motif) ligand 16 [Source:MGI Symbol;Acc:MGI:1932682]	202.206	-0.322546	0.211572	0.00070327	0.0552085
ENSMUSG00000001870	Ltbp1	latent transforming growth factor beta binding protein 1 [Source:MGI Symbol;Acc:MGI:109151]	60.7796	-0.37809	0.273683	0.000730402	0.0558021
ENSMUSG00000097636	Mirt1	myocardial infarction associated transcript 1 [Source:MGI Symbol;Acc:MGI:1922001]	10.925	-0.391682	0.304481	0.000717405	0.0558021
ENSMUSG00000030681	Mvp	major vault protein [Source:MGI Symbol;Acc:MGI:1925638]	679.777	-0.237907	0.155957	0.000732482	0.0558021
ENSMUSG00000052776	Oas1a	2'-5' oligoadenylate synthetase 1A [Source:MGI Symbol;Acc:MGI:2180860]	92.062	-0.339556	0.228582	0.000732432	0.0558021
ENSMUSG00000036381	P2ry14	purinergic receptor P2Y, G-protein coupled, 14 [Source:MGI Symbol;Acc:MGI:2155705]	30.3962	-0.349158	0.237094	0.000727504	0.0558021
ENSMUSG00000035953	Pip4p1	phosphatidylinositol-4,5-bisphosphate 4-phosphatase 1 [Source:MGI Symbol;Acc:MGI:2448501]	298.602	-0.153412	0.0945008	0.000718289	0.0558021
ENSMUSG00000029560	Snx8	sorting nexin 8 [Source:MGI Symbol;Acc:MGI:2443816]	228.154	-0.161908	0.102218	0.000737408	0.055902
ENSMUSG00000015745	Plekho1	pleckstrin homology domain containing, family O member 1 [Source:MGI Symbol;Acc:MGI:1914470]	127.214	-0.296147	0.195496	0.000747143	0.0563637
ENSMUSG00000056069	Otulinl	OTU deubiquitinase with linear linkage specificity like [Source:MGI Symbol;Acc:MGI:2687281]	67.5268	-0.340237	0.232602	0.000763984	0.0570774
ENSMUSG00000032324	Tspan3	tetraspanin 3 [Source:MGI Symbol;Acc:MGI:1928098]	64.9771	-0.311069	0.20778	0.000763893	0.0570774
ENSMUSG00000045980	Tmem104	transmembrane protein 104 [Source:MGI Symbol;Acc:MGI:2444222]	174.915	-0.217813	0.144326	0.000771224	0.0573412
ENSMUSG00000001642	Akr1b3	aldo-keto reductase family 1, member B3 (aldose reductase) [Source:MGI Symbol;Acc:MGI:1353494]	127.262	-0.239813	0.159564	0.000785211	0.0573446
ENSMUSG00000022947	Cbr3	carbonyl reductase 3 [Source:MGI Symbol;Acc:MGI:1309992]	16.6501	-0.339378	0.365289	0.000786101	0.0573446
ENSMUSG00000033308	Dpyd	dihydropyrimidine dehydrogenase [Source:MGI Symbol;Acc:MGI:2139667]	6405.18	0.197129	0.130315	0.000779265	0.0573446
ENSMUSG00000023411	Nfatc4	nuclear factor of activated T cells, cytoplasmic, calcineurin dependent 4 [Source:MGI Symbol;Acc:MGI:1920431]	11.3449	-0.379897	0.334011	0.000776442	0.0573446
ENSMUSG00000033420	Antxr1	anthrax toxin receptor 1 [Source:MGI Symbol;Acc:MGI:1916788]	29.3378	-0.377386	0.297985	0.000812621	0.0579133
ENSMUSG00000022371	Col14a1	collagen, type XIV, alpha 1 [Source:MGI Symbol;Acc:MGI:1341272]	972.717	-0.342882	0.240608	0.00081191	0.0579133
ENSMUSG00000021262	Evl	Ena-vasodilator stimulated phosphoprotein [Source:MGI Symbol;Acc:MGI:1194884]	138.235	-0.360164	0.260085	0.00080287	0.0579133
ENSMUSG00000095609	Gm21188	predicted gene, 21188 [Source:MGI Symbol;Acc:MGI:5434543]	8.21997	-0.336484	0.365116	0.000797816	0.0579133
ENSMUSG00000031253	Srpx2	sushi-repeat-containing protein, X-linked 2 [Source:MGI Symbol;Acc:MGI:1916042]	41.2993	-0.35577	0.255681	0.000812408	0.0579133
ENSMUSG00000031245	Hmgn5	high-mobility group nucleosome binding domain 5 [Source:MGI Symbol;Acc:MGI:1355295]	558.528	0.189045	0.125859	0.000824826	0.0585135
ENSMUSG00000068758	Il3ra	interleukin 3 receptor, alpha chain [Source:MGI Symbol;Acc:MGI:96553]	36.2039	-0.342111	0.242464	0.000835139	0.0586642
ENSMUSG00000019823	Mical1	microtubule associated monooxygenase, calponin and LIM domain containing 1 [Source:MGI Symbol;Acc:MGI:2385847]	30.2951	-0.366064	0.27708	0.000842124	0.0586642
ENSMUSG00000034593	Myo5a	myosin VA [Source:MGI Symbol;Acc:MGI:105976]	57.3938	-0.36514	0.342348	0.000839718	0.0586642
ENSMUSG00000034947	Tmem106a	transmembrane protein 106A [Source:MGI Symbol;Acc:MGI:1922056]	223.134	-0.25708	0.173665	0.000838231	0.0586642
ENSMUSG00000049985	Ankrd55	ankyrin repeat domain 55 [Source:MGI Symbol;Acc:MGI:1924568]	4.54099	-0.28107	0.363781	0.000868526	0.0590597
ENSMUSG00000030772	Dkk3	dickkopf WNT signaling pathway inhibitor 3 [Source:MGI Symbol;Acc:MGI:1354952]	49.3697	-0.367508	0.287452	0.000868491	0.0590597
ENSMUSG00000027204	Fbn1	fibrillin 1 [Source:MGI Symbol;Acc:MGI:95489]	64.4448	-0.371264	0.303648	0.000870076	0.0590597
ENSMUSG00000021208	Ifi27l2b	interferon, alpha-inducible protein 27 like 2B [Source:MGI Symbol;Acc:MGI:1916390]	260.477	-0.368993	0.294174	0.000873768	0.0590597
ENSMUSG00000042436	Mfap4	microfibrillar-associated protein 4 [Source:MGI Symbol;Acc:MGI:1342276]	28.0347	-0.373536	0.309975	0.000855361	0.0590597
ENSMUSG00000030329	Pianp	PILR alpha associated neural protein [Source:MGI Symbol;Acc:MGI:2441908]	6.83236	-0.319636	0.363125	0.000874534	0.0590597
ENSMUSG00000002871	Tpra1	transmembrane protein, adipocyte asscociated 1 [Source:MGI Symbol;Acc:MGI:1345190]	347.864	-0.183288	0.122781	0.000868999	0.0590597
ENSMUSG00000003352	Cacnb3	calcium channel, voltage-dependent, beta 3 subunit [Source:MGI Symbol;Acc:MGI:103307]	15.9943	-0.369356	0.314391	0.000887985	0.0597073
ENSMUSG00000087362	Gm13710	predicted gene 13710 [Source:MGI Symbol;Acc:MGI:3650894]	7.28296	-0.304076	0.362516	0.000914356	0.0612144
ENSMUSG00000038775	Vill	villin-like [Source:MGI Symbol;Acc:MGI:1201781]	21.0761	-0.361751	0.288649	0.000923603	0.0615669
ENSMUSG00000056737	Capg	capping protein (actin filament), gelsolin-like [Source:MGI Symbol;Acc:MGI:1098259]	149.151	-0.32839	0.240022	0.000952612	0.0632281
ENSMUSG00000001588	Acap1	ArfGAP with coiled-coil, ankyrin repeat and PH domains 1 [Source:MGI Symbol;Acc:MGI:2388270]	60.8161	-0.279898	0.197296	0.000970667	0.0641511
ENSMUSG00000023336	Wfdc1	WAP four-disulfide core domain 1 [Source:MGI Symbol;Acc:MGI:1915116]	44.4141	-0.318816	0.2338	0.000996269	0.065563
ENSMUSG00000063611	Gm10134	predicted gene 10134 [Source:MGI Symbol;Acc:MGI:3642322]	18.4501	-0.350148	0.284217	0.00102222	0.0664635
ENSMUSG00000051343	Rab11fip5	RAB11 family interacting protein 5 (class I) [Source:MGI Symbol;Acc:MGI:1098586]	29.8864	-0.349135	0.281656	0.00102285	0.0664635
ENSMUSG00000057101	Zfp180	zinc finger protein 180 [Source:MGI Symbol;Acc:MGI:1923701]	243.676	0.132736	0.0806737	0.00101938	0.0664635
ENSMUSG00000010830	Kdelr3	KDEL (Lys-Asp-Glu-Leu) endoplasmic reticulum protein retention receptor 3 [Source:MGI Symbol;Acc:MGI:2145953]	9.11887	-0.324865	0.348233	0.00104946	0.0677389
ENSMUSG00000055202	Zfp811	zinc finger protein 811 [Source:MGI Symbol;Acc:MGI:2682944]	8.9664	0.162989	0.307655	0.00105123	0.0677389
ENSMUSG00000006273	Atp6v1b2	ATPase, H+ transporting, lysosomal V1 subunit B2 [Source:MGI Symbol;Acc:MGI:109618]	848.663	-0.153015	0.10218	0.00108532	0.0691236
ENSMUSG00000031827	Cotl1	coactosin-like 1 (Dictyostelium) [Source:MGI Symbol;Acc:MGI:1919292]	334.435	-0.274272	0.198772	0.00108119	0.0691236
ENSMUSG00000019278	Dpep1	dipeptidase 1 [Source:MGI Symbol;Acc:MGI:94917]	20.5579	-0.347769	0.304807	0.00108696	0.0691236
ENSMUSG00000032122	Slc37a2	solute carrier family 37 (glycerol-3-phosphate transporter), member 2 [Source:MGI Symbol;Acc:MGI:1929693]	63.8204	-0.347182	0.310006	0.0010906	0.0691236
ENSMUSG00000039953	Clstn1	calsyntenin 1 [Source:MGI Symbol;Acc:MGI:1929895]	76.9362	-0.301864	0.225454	0.00111026	0.0700822
ENSMUSG00000046798	Cldn12	claudin 12 [Source:MGI Symbol;Acc:MGI:1929288]	1035.46	0.186008	0.131709	0.00112742	0.0701918
ENSMUSG00000056035	Cyp3a11	cytochrome P450, family 3, subfamily a, polypeptide 11 [Source:MGI Symbol;Acc:MGI:88609]	42156.9	-0.263005	0.192549	0.00114279	0.0701918
ENSMUSG00000030208	Emp1	epithelial membrane protein 1 [Source:MGI Symbol;Acc:MGI:107941]	75.2416	-0.324348	0.339866	0.00114376	0.0701918
ENSMUSG00000100078	Gm6170	predicted gene 6170 [Source:MGI Symbol;Acc:MGI:3643368]	8.78398	-0.125427	0.274729	0.00113637	0.0701918
ENSMUSG00000028005	Gucy1b1	guanylate cyclase 1, soluble, beta 1 [Source:MGI Symbol;Acc:MGI:1860604]	77.2642	-0.278702	0.205803	0.00114222	0.0701918
ENSMUSG00000046840	Hnf4aos	hepatic nuclear factor 4 alpha, opposite strand [Source:MGI Symbol;Acc:MGI:1915564]	44.1271	0.341123	0.290247	0.00113931	0.0701918
ENSMUSG00000019461	Plscr3	phospholipid scramblase 3 [Source:MGI Symbol;Acc:MGI:1917560]	137.648	-0.186148	0.131974	0.00113352	0.0701918
ENSMUSG00000011256	Adam19	a disintegrin and metallopeptidase domain 19 (meltrin beta) [Source:MGI Symbol;Acc:MGI:105377]	25.2218	-0.336841	0.278999	0.00114854	0.0702059
ENSMUSG00000047497	Adamts12	a disintegrin-like and metallopeptidase (reprolysin type) with thrombospondin type 1 motif, 12 [Source:MGI Symbol;Acc:MGI:2146046]	14.8428	-0.330228	0.330996	0.00117218	0.0712922
ENSMUSG00000002844	Adprh	ADP-ribosylarginine hydrolase [Source:MGI Symbol;Acc:MGI:1098234]	99.2799	-0.250242	0.183637	0.00117552	0.0712922
ENSMUSG00000042804	Gpr153	G protein-coupled receptor 153 [Source:MGI Symbol;Acc:MGI:1916157]	21.2831	-0.33764	0.309422	0.00119031	0.0719068
ENSMUSG00000022475	Hdac7	histone deacetylase 7 [Source:MGI Symbol;Acc:MGI:1891835]	156.093	-0.24978	0.184207	0.00119855	0.07195
ENSMUSG00000038400	Pmepa1	prostate transmembrane protein, androgen induced 1 [Source:MGI Symbol;Acc:MGI:1929600]	59.6144	-0.30766	0.239437	0.00120963	0.07195
ENSMUSG00000021096	Ppm1a	protein phosphatase 1A, magnesium dependent, alpha isoform [Source:MGI Symbol;Acc:MGI:99878]	1701.95	0.110625	0.0573542	0.00120558	0.07195
ENSMUSG00000039013	Siglecf	sialic acid binding Ig-like lectin F [Source:MGI Symbol;Acc:MGI:2681107]	5.93984	-0.244542	0.345725	0.00120519	0.07195
ENSMUSG00000027712	Anxa5	annexin A5 [Source:MGI Symbol;Acc:MGI:106008]	1554.82	-0.291823	0.22257	0.00121732	0.0721297
ENSMUSG00000079442	St6galnac4	ST6 (alpha-N-acetyl-neuraminyl-2,3-beta-galactosyl-1,3)-N-acetylgalactosaminide alpha-2,6-sialyltransferase 4 [Source:MGI Symbol;Acc:MGI:1341894]	40.2661	-0.323031	0.263353	0.00122896	0.0725412
ENSMUSG00000032561	Acpp	acid phosphatase, prostate [Source:MGI Symbol;Acc:MGI:1928480]	69.384	0.331471	0.313185	0.00124945	0.0729161
ENSMUSG00000029096	Htra3	HtrA serine peptidase 3 [Source:MGI Symbol;Acc:MGI:1925808]	55.1678	-0.333011	0.306301	0.00124587	0.0729161
ENSMUSG00000071281	Zfp65	zinc finger protein 65 [Source:MGI Symbol;Acc:MGI:107769]	109.904	0.182769	0.131782	0.00124251	0.0729161
ENSMUSG00000041559	Fmod	fibromodulin [Source:MGI Symbol;Acc:MGI:1328364]	30.0822	-0.320218	0.323677	0.00131955	0.0767174
ENSMUSG00000079293	Clec7a	C-type lectin domain family 7, member a [Source:MGI Symbol;Acc:MGI:1861431]	291.627	-0.321909	0.280343	0.00134752	0.0780501
ENSMUSG00000025287	Acot9	acyl-CoA thioesterase 9 [Source:MGI Symbol;Acc:MGI:1928939]	95.3369	-0.280819	0.21995	0.00136128	0.0784569
ENSMUSG00000018774	Cd68	CD68 antigen [Source:MGI Symbol;Acc:MGI:88342]	339.971	-0.315329	0.266851	0.00136469	0.0784569
ENSMUSG00000039763	Dnajc28	DnaJ heat shock protein family (Hsp40) member C28 [Source:MGI Symbol;Acc:MGI:2181053]	193.607	0.190758	0.141952	0.00138914	0.078982
ENSMUSG00000032089	Il10ra	interleukin 10 receptor, alpha [Source:MGI Symbol;Acc:MGI:96538]	140.812	-0.307977	0.255985	0.0013863	0.078982
ENSMUSG00000002222	Rmnd5a	required for meiotic nuclear division 5 homolog A [Source:MGI Symbol;Acc:MGI:1915727]	2275.41	0.158794	0.113169	0.00137965	0.078982
ENSMUSG00000028048	Gba	glucosidase, beta, acid [Source:MGI Symbol;Acc:MGI:95665]	361.053	-0.132676	0.0866161	0.00140307	0.0791918
ENSMUSG00000071573	Rnls	renalase, FAD-dependent amine oxidase [Source:MGI Symbol;Acc:MGI:1915045]	15.4491	-0.32077	0.299191	0.00140224	0.0791918
ENSMUSG00000022035	Ccdc25	coiled-coil domain containing 25 [Source:MGI Symbol;Acc:MGI:1914429]	625.71	0.142779	0.0977705	0.00141446	0.0792561
ENSMUSG00000020520	Galnt10	polypeptide N-acetylgalactosaminyltransferase 10 [Source:MGI Symbol;Acc:MGI:1890480]	105.829	-0.215124	0.163013	0.00141075	0.0792561
ENSMUSG00000036256	Igfbp7	insulin-like growth factor binding protein 7 [Source:MGI Symbol;Acc:MGI:1352480]	899.676	-0.283908	0.227001	0.00142453	0.0795317
ENSMUSG00000031150	Ccdc120	coiled-coil domain containing 120 [Source:MGI Symbol;Acc:MGI:1859619]	37.9809	-0.285235	0.335929	0.00148312	0.081999
ENSMUSG00000036596	Cpz	carboxypeptidase Z [Source:MGI Symbol;Acc:MGI:88487]	22.1289	-0.315181	0.296066	0.00147944	0.081999
ENSMUSG00000034614	Pik3ip1	phosphoinositide-3-kinase interacting protein 1 [Source:MGI Symbol;Acc:MGI:1917016]	13.4514	-0.314535	0.301394	0.00148462	0.081999
ENSMUSG00000021508	Cxcl14	chemokine (C-X-C motif) ligand 14 [Source:MGI Symbol;Acc:MGI:1888514]	27.699	-0.29495	0.330163	0.00150307	0.0820714
ENSMUSG00000001555	Fkbp10	FK506 binding protein 10 [Source:MGI Symbol;Acc:MGI:104769]	23.0262	-0.314126	0.296812	0.00149438	0.0820714
ENSMUSG00000063160	Numbl	numb-like [Source:MGI Symbol;Acc:MGI:894702]	14.3843	-0.312103	0.305972	0.00150716	0.0820714
ENSMUSG00000033610	Pank1	pantothenate kinase 1 [Source:MGI Symbol;Acc:MGI:1922985]	4862.22	0.169742	0.125672	0.00150056	0.0820714
ENSMUSG00000020363	Gfpt2	glutamine fructose-6-phosphate transaminase 2 [Source:MGI Symbol;Acc:MGI:1338883]	14.2452	-0.310713	0.308729	0.00151563	0.0821517
ENSMUSG00000051790	Nlgn2	neuroligin 2 [Source:MGI Symbol;Acc:MGI:2681835]	59.8734	-0.290384	0.24127	0.00151926	0.0821517
ENSMUSG00000029061	Mmp23	matrix metallopeptidase 23 [Source:MGI Symbol;Acc:MGI:1347361]	31.5661	-0.308636	0.284615	0.00156159	0.0836692
ENSMUSG00000094156	Sult2a7	sulfotransferase family 2A, dehydroepiandrosterone (DHEA)-preferring, member 7 [Source:MGI Symbol;Acc:MGI:3645246]	17.4969	0.308682	0.302224	0.00156523	0.0836692
ENSMUSG00000027962	Vcam1	vascular cell adhesion molecule 1 [Source:MGI Symbol;Acc:MGI:98926]	510.43	-0.309595	0.29024	0.00155823	0.0836692
ENSMUSG00000026728	Vim	vimentin [Source:MGI Symbol;Acc:MGI:98932]	506.869	-0.291919	0.247282	0.00156897	0.0836692
ENSMUSG00000027333	Smox	spermine oxidase [Source:MGI Symbol;Acc:MGI:2445356]	62.0896	-0.246875	0.196434	0.00157779	0.0838508
ENSMUSG00000064225	Paqr9	progestin and adipoQ receptor family member IX [Source:MGI Symbol;Acc:MGI:1922802]	5446.36	0.220686	0.172909	0.00158921	0.0841685
ENSMUSG00000051674	Dcun1d4	DCN1, defective in cullin neddylation 1, domain containing 4 (S. cerevisiae) [Source:MGI Symbol;Acc:MGI:2140972]	577.251	0.16319	0.121464	0.00160987	0.0849712
ENSMUSG00000002668	Dennd1c	DENN/MADD domain containing 1C [Source:MGI Symbol;Acc:MGI:1918035]	93.3148	-0.209362	0.164105	0.00163535	0.0860191
ENSMUSG00000027796	Smad9	SMAD family member 9 [Source:MGI Symbol;Acc:MGI:1859993]	208.516	0.285993	0.326612	0.00164084	0.0860191
ENSMUSG00000068823	Csde1	cold shock domain containing E1, RNA binding [Source:MGI Symbol;Acc:MGI:92356]	2801.38	0.101482	0.0501132	0.00168152	0.0867129
ENSMUSG00000058809	Hspd1-ps3	heat shock protein 1 (chaperonin), pseudogene 3 [Source:MGI Symbol;Acc:MGI:3651246]	176.67	0.217294	0.172046	0.00166654	0.0867129
ENSMUSG00000019975	Ikbip	IKBKB interacting protein [Source:MGI Symbol;Acc:MGI:1914704]	42.3204	-0.272047	0.22736	0.00167326	0.0867129
ENSMUSG00000029070	Mxra8	matrix-remodelling associated 8 [Source:MGI Symbol;Acc:MGI:1922011]	121.741	-0.239674	0.193305	0.00168211	0.0867129
ENSMUSG00000028653	Trit1	tRNA isopentenyltransferase 1 [Source:MGI Symbol;Acc:MGI:1914216]	235.056	0.125472	0.0816168	0.00166285	0.0867129
ENSMUSG00000007950	Abhd8	abhydrolase domain containing 8 [Source:MGI Symbol;Acc:MGI:1918946]	51.6409	-0.269611	0.226306	0.001709	0.0878064
ENSMUSG00000060470	Adgrg3	adhesion G protein-coupled receptor G3 [Source:MGI Symbol;Acc:MGI:1859670]	98.8955	-0.266407	0.224865	0.00175656	0.0879634
ENSMUSG00000036526	Card11	caspase recruitment domain family, member 11 [Source:MGI Symbol;Acc:MGI:1916978]	20.1068	-0.278641	0.324099	0.00175567	0.0879634
ENSMUSG00000048388	Fam171b	family with sequence similarity 171, member B [Source:MGI Symbol;Acc:MGI:2444579]	29.8761	-0.283463	0.247677	0.00174353	0.0879634
ENSMUSG00000033880	Lgals3bp	lectin, galactoside-binding, soluble, 3 binding protein [Source:MGI Symbol;Acc:MGI:99554]	1470.67	-0.161721	0.122239	0.00174026	0.0879634
ENSMUSG00000002020	Ltbp2	latent transforming growth factor beta binding protein 2 [Source:MGI Symbol;Acc:MGI:99502]	27.7828	-0.296039	0.301583	0.00175756	0.0879634
ENSMUSG00000069662	Marcks	myristoylated alanine rich protein kinase C substrate [Source:MGI Symbol;Acc:MGI:96907]	292.955	-0.239097	0.194483	0.00173266	0.0879634
ENSMUSG00000079020	Slc45a4	solute carrier family 45, member 4 [Source:MGI Symbol;Acc:MGI:2146236]	143.825	-0.153664	0.114224	0.0017471	0.0879634
ENSMUSG00000021930	Spryd7	SPRY domain containing 7 [Source:MGI Symbol;Acc:MGI:1913924]	378.599	0.12824	0.0857391	0.00172387	0.0879634
ENSMUSG00000022440	C1qtnf6	C1q and tumor necrosis factor related protein 6 [Source:MGI Symbol;Acc:MGI:1919959]	24.5948	-0.293197	0.270279	0.00176698	0.0881048
ENSMUSG00000018008	Cyth4	cytohesin 4 [Source:MGI Symbol;Acc:MGI:2441702]	248.034	-0.269741	0.229834	0.00177178	0.0881048
ENSMUSG00000048186	Bend7	BEN domain containing 7 [Source:MGI Symbol;Acc:MGI:2443100]	160.868	0.153926	0.115194	0.00179267	0.088292
ENSMUSG00000039787	Cercam	cerebral endothelial cell adhesion molecule [Source:MGI Symbol;Acc:MGI:2139134]	6.56071	-0.241518	0.329957	0.00179256	0.088292
ENSMUSG00000037337	Map4k1	mitogen-activated protein kinase kinase kinase kinase 1 [Source:MGI Symbol;Acc:MGI:1346882]	19.2061	-0.291552	0.268235	0.00178521	0.088292
ENSMUSG00000018819	Lsp1	lymphocyte specific 1 [Source:MGI Symbol;Acc:MGI:96832]	99.6956	-0.280591	0.247214	0.00179956	0.0883498
ENSMUSG00000024940	Ltbp3	latent transforming growth factor beta binding protein 3 [Source:MGI Symbol;Acc:MGI:1101355]	59.7173	-0.292599	0.279177	0.00182375	0.0892539
ENSMUSG00000030789	Itgax	integrin alpha X [Source:MGI Symbol;Acc:MGI:96609]	67.1944	-0.292185	0.288936	0.00184933	0.0902203
ENSMUSG00000030577	Cd22	CD22 antigen [Source:MGI Symbol;Acc:MGI:88322]	45.5448	-0.280577	0.251958	0.00186038	0.0904739
ENSMUSG00000029781	Fkbp9	FK506 binding protein 9 [Source:MGI Symbol;Acc:MGI:1350921]	496.282	-0.148062	0.11012	0.00186693	0.0905083
ENSMUSG00000024030	Abcg1	ATP binding cassette subfamily G member 1 [Source:MGI Symbol;Acc:MGI:107704]	303.811	-0.27518	0.247027	0.00192077	0.0916288
ENSMUSG00000035697	Arhgap45	Rho GTPase activating protein 45 [Source:MGI Symbol;Acc:MGI:1917969]	251.12	-0.200458	0.162877	0.00192614	0.0916288
ENSMUSG00000036887	C1qa	complement component 1, q subcomponent, alpha polypeptide [Source:MGI Symbol;Acc:MGI:88223]	1015.63	-0.268594	0.235588	0.00190248	0.0916288
ENSMUSG00000016206	H2-M3	histocompatibility 2, M region locus 3 [Source:MGI Symbol;Acc:MGI:95915]	59.4192	-0.236365	0.197753	0.00191175	0.0916288
ENSMUSG00000030413	Pglyrp1	peptidoglycan recognition protein 1 [Source:MGI Symbol;Acc:MGI:1345092]	7.61428	-0.230539	0.32643	0.00189668	0.0916288
ENSMUSG00000018363	Smurf2	SMAD specific E3 ubiquitin protein ligase 2 [Source:MGI Symbol;Acc:MGI:1913563]	629.347	0.129725	0.0900721	0.00193152	0.0916288
ENSMUSG00000022752	Tomm70a	translocase of outer mitochondrial membrane 70A [Source:MGI Symbol;Acc:MGI:106295]	1808.03	0.131578	0.0920932	0.00191379	0.0916288
ENSMUSG00000047878	A4galt	alpha 1,4-galactosyltransferase [Source:MGI Symbol;Acc:MGI:3512453]	9.14175	-0.278617	0.310834	0.00195434	0.0920386
ENSMUSG00000057191	AB124611	cDNA sequence AB124611 [Source:MGI Symbol;Acc:MGI:3043001]	145.029	-0.262092	0.229555	0.00195802	0.0920386
ENSMUSG00000035273	Hpse	heparanase [Source:MGI Symbol;Acc:MGI:1343124]	85.7624	-0.232125	0.194691	0.0019532	0.0920386
ENSMUSG00000033467	Crlf2	cytokine receptor-like factor 2 [Source:MGI Symbol;Acc:MGI:1889506]	61.6896	-0.260493	0.228694	0.00198378	0.092889
ENSMUSG00000039480	Nt5dc1	5'-nucleotidase domain containing 1 [Source:MGI Symbol;Acc:MGI:2442446]	258.196	0.13433	0.0962778	0.00198812	0.092889
ENSMUSG00000050730	Arhgap42	Rho GTPase activating protein 42 [Source:MGI Symbol;Acc:MGI:1918794]	918.225	0.166111	0.130983	0.00200648	0.0931567
ENSMUSG00000085939	Cd63-ps	CD63 antigen, pseudogene [Source:MGI Symbol;Acc:MGI:105972]	22.0118	-0.26396	0.318527	0.00201794	0.0931567
ENSMUSG00000029304	Spp1	secreted phosphoprotein 1 [Source:MGI Symbol;Acc:MGI:98389]	1105.47	-0.283314	0.290287	0.00201497	0.0931567
ENSMUSG00000027646	Src	Rous sarcoma oncogene [Source:MGI Symbol;Acc:MGI:98397]	44.9719	-0.283535	0.281634	0.00201054	0.0931567
ENSMUSG00000026928	Card9	caspase recruitment domain family, member 9 [Source:MGI Symbol;Acc:MGI:2685628]	19.0291	-0.282217	0.280182	0.00203506	0.0936675
ENSMUSG00000060216	Arrb2	arrestin, beta 2 [Source:MGI Symbol;Acc:MGI:99474]	331.766	-0.183863	0.149667	0.00206465	0.0942767
ENSMUSG00000038642	Ctss	cathepsin S [Source:MGI Symbol;Acc:MGI:107341]	1130.6	-0.268008	0.245364	0.00207529	0.0942767
ENSMUSG00000046338	Gpat2	glycerol-3-phosphate acyltransferase 2, mitochondrial [Source:MGI Symbol;Acc:MGI:2684962]	65.4426	-0.245955	0.214079	0.00207042	0.0942767
ENSMUSG00000020101	Vsir	V-set immunoregulatory receptor [Source:MGI Symbol;Acc:MGI:1921298]	111.402	-0.257543	0.229346	0.00207878	0.0942767
ENSMUSG00000034265	Zdhhc14	zinc finger, DHHC domain containing 14 [Source:MGI Symbol;Acc:MGI:2653229]	62.0888	-0.19296	0.158823	0.0020756	0.0942767
ENSMUSG00000074738	Fndc10	fibronectin type III domain containing 10 [Source:MGI Symbol;Acc:MGI:2444790]	9.39508	-0.230767	0.321664	0.00210923	0.0953781
ENSMUSG00000042485	Mustn1	musculoskeletal, embryonic nuclear protein 1 [Source:MGI Symbol;Acc:MGI:1913425]	74.9598	-0.268444	0.249287	0.00211952	0.0955639
ENSMUSG00000006360	Crip1	cysteine-rich protein 1 (intestinal) [Source:MGI Symbol;Acc:MGI:88501]	99.8811	-0.27213	0.2605	0.00215404	0.0962782
ENSMUSG00000021466	Ptch1	patched 1 [Source:MGI Symbol;Acc:MGI:105373]	350.963	0.249474	0.221481	0.00214475	0.0962782
ENSMUSG00000001131	Timp1	tissue inhibitor of metalloproteinase 1 [Source:MGI Symbol;Acc:MGI:98752]	23.9335	-0.226427	0.320502	0.00214886	0.0962782
ENSMUSG00000048200	Cracr2b	calcium release activated channel regulator 2B [Source:MGI Symbol;Acc:MGI:2446129]	31.2233	-0.245391	0.217868	0.00218501	0.0966353
ENSMUSG00000040111	Gramd1b	GRAM domain containing 1B [Source:MGI Symbol;Acc:MGI:1925037]	113.321	-0.268822	0.253932	0.00216867	0.0966353
ENSMUSG00000066877	Nck2	non-catalytic region of tyrosine kinase adaptor protein 2 [Source:MGI Symbol;Acc:MGI:1306821]	43.5495	-0.271477	0.26137	0.0021785	0.0966353
ENSMUSG00000023915	Tnfrsf21	tumor necrosis factor receptor superfamily, member 21 [Source:MGI Symbol;Acc:MGI:2151075]	121.271	-0.250616	0.224829	0.00218703	0.0966353
ENSMUSG00000078622	Ccdc47	coiled-coil domain containing 47 [Source:MGI Symbol;Acc:MGI:1914413]	1057.18	0.105659	0.0603407	0.00220609	0.0972001
ENSMUSG00000036905	C1qb	complement component 1, q subcomponent, beta polypeptide [Source:MGI Symbol;Acc:MGI:88224]	1226.83	-0.258982	0.238822	0.00221784	0.0974399
ENSMUSG00000049804	Armcx4	armadillo repeat containing, X-linked 4 [Source:MGI Symbol;Acc:MGI:2147887]	56.3238	-0.272232	0.284489	0.00225483	0.0985286
ENSMUSG00000014778	Fhod1	formin homology 2 domain containing 1 [Source:MGI Symbol;Acc:MGI:2679008]	147.721	-0.2059	0.175964	0.00226617	0.0985286
ENSMUSG00000045404	Kcnk13	potassium channel, subfamily K, member 13 [Source:MGI Symbol;Acc:MGI:2384976]	17.7686	-0.26435	0.251921	0.00226419	0.0985286
ENSMUSG00000057193	Slc44a2	solute carrier family 44, member 2 [Source:MGI Symbol;Acc:MGI:1915932]	189.783	-0.223221	0.194703	0.00227447	0.0985286
ENSMUSG00000028233	Tgs1	trimethylguanosine synthase 1 [Source:MGI Symbol;Acc:MGI:2151797]	253.931	0.14837	0.115973	0.00227113	0.0985286
ENSMUSG00000032796	Lama1	laminin, alpha 1 [Source:MGI Symbol;Acc:MGI:99892]	70.8815	-0.237313	0.211471	0.0022852	0.0987168
ENSMUSG00000032094	Cd3d	CD3 antigen, delta polypeptide [Source:MGI Symbol;Acc:MGI:88331]	6.88564	-0.242602	0.315375	0.00230872	0.0987416
ENSMUSG00000026832	Cytip	cytohesin 1 interacting protein [Source:MGI Symbol;Acc:MGI:2183535]	45.5193	-0.268563	0.290229	0.0023177	0.0987416
ENSMUSG00000011884	Gltp	glycolipid transfer protein [Source:MGI Symbol;Acc:MGI:1929253]	113.743	-0.231485	0.205371	0.00231396	0.0987416
ENSMUSG00000032562	Gnai2	guanine nucleotide binding protein (G protein), alpha inhibiting 2 [Source:MGI Symbol;Acc:MGI:95772]	1141.81	-0.121165	0.0831807	0.00229828	0.0987416
ENSMUSG00000032307	Ube2q2	ubiquitin-conjugating enzyme E2Q family member 2 [Source:MGI Symbol;Acc:MGI:2388672]	387.856	0.121181	0.0833826	0.00231606	0.0987416
ENSMUSG00000020473	Aebp1	AE binding protein 1 [Source:MGI Symbol;Acc:MGI:1197012]	42.0867	-0.243178	0.312549	0.00239139	0.0988077
ENSMUSG00000067276	Capn6	calpain 6 [Source:MGI Symbol;Acc:MGI:1100850]	31.2059	-0.265639	0.292255	0.00236839	0.0988077
ENSMUSG00000030304	Ergic2	ERGIC and golgi 2 [Source:MGI Symbol;Acc:MGI:1914706]	504.91	0.116823	0.0777072	0.00234495	0.0988077
ENSMUSG00000036197	Gxylt1	glucoside xylosyltransferase 1 [Source:MGI Symbol;Acc:MGI:2684933]	230.818	0.16823	0.139238	0.00239174	0.0988077
ENSMUSG00000028634	Hivep3	human immunodeficiency virus type I enhancer binding protein 3 [Source:MGI Symbol;Acc:MGI:106589]	21.4147	-0.264825	0.263258	0.0023688	0.0988077
ENSMUSG00000055003	Lrtm2	leucine-rich repeats and transmembrane domains 2 [Source:MGI Symbol;Acc:MGI:2141485]	7.05956	-0.166839	0.297407	0.00239063	0.0988077
ENSMUSG00000080738	Mup-ps22	major urinary protein, pseudogene 22 [Source:MGI Symbol;Acc:MGI:3651342]	30.4964	-0.0642836	0.199084	0.00232785	0.0988077
ENSMUSG00000032294	Pkm	pyruvate kinase, muscle [Source:MGI Symbol;Acc:MGI:97591]	394.158	-0.257637	0.247368	0.00239592	0.0988077
ENSMUSG00000021209	Ppp4r4	protein phosphatase 4, regulatory subunit 4 [Source:MGI Symbol;Acc:MGI:1921771]	177.711	0.204351	0.176007	0.00233981	0.0988077
ENSMUSG00000035279	Ssc5d	scavenger receptor cysteine rich family, 5 domains [Source:MGI Symbol;Acc:MGI:3606211]	16.8349	-0.254863	0.306223	0.00239203	0.0988077
ENSMUSG00000043496	Tril	TLR4 interactor with leucine-rich repeats [Source:MGI Symbol;Acc:MGI:1914123]	5.85707	-0.218408	0.315828	0.0023423	0.0988077
ENSMUSG00000034993	Vat1	vesicle amine transport 1 [Source:MGI Symbol;Acc:MGI:1349450]	439.946	-0.184209	0.155421	0.00235894	0.0988077
ENSMUSG00000043004	Gng2	guanine nucleotide binding protein (G protein), gamma 2 [Source:MGI Symbol;Acc:MGI:102705]	33.0557	-0.255014	0.242736	0.00240399	0.098821
ENSMUSG00000045251	Zfp688	zinc finger protein 688 [Source:MGI Symbol;Acc:MGI:1916484]	59.163	-0.223027	0.198289	0.00240902	0.098821
ENSMUSG00000029007	Agtrap	angiotensin II, type I receptor-associated protein [Source:MGI Symbol;Acc:MGI:1339977]	86.0006	-0.202497	0.175896	0.002424	0.0991137
ENSMUSG00000045039	Megf8	multiple EGF-like-domains 8 [Source:MGI Symbol;Acc:MGI:2446294]	318.843	-0.167298	0.138813	0.00242897	0.0991137
ENSMUSG00000091387	Gcnt4	glucosaminyl (N-acetyl) transferase 4, core 2 (beta-1,6-N-acetylglucosaminyltransferase) [Source:MGI Symbol;Acc:MGI:2684919]	77.1079	0.261779	0.262018	0.0024431	0.0991731
ENSMUSG00000022414	Tab1	TGF-beta activated kinase 1/MAP3K7 binding protein 1 [Source:MGI Symbol;Acc:MGI:1913763]	71.7194	-0.181671	0.154262	0.00244326	0.0991731
ENSMUSG00000028572	Hook1	hook microtubule tethering protein 1 [Source:MGI Symbol;Acc:MGI:1925213]	845.463	0.167593	0.139764	0.00247096	0.0999202
ENSMUSG00000001552	Jup	junction plakoglobin [Source:MGI Symbol;Acc:MGI:96650]	543.231	-0.106653	0.064076	0.00247913	0.0999202
ENSMUSG00000092075	Serpina4-ps1	serine (or cysteine) peptidase inhibitor, clade A, member 4, pseudogene 1 [Source:MGI Symbol;Acc:MGI:2448363]	1921.64	0.101321	0.244337	0.00248104	0.0999202
ENSMUSG00000084145	Gm12263	predicted gene 12263 [Source:MGI Symbol;Acc:MGI:3650086]	16.6453	0.258216	0.294431	0.00250787	0.100004
ENSMUSG00000029816	Gpnmb	glycoprotein (transmembrane) nmb [Source:MGI Symbol;Acc:MGI:1934765]	609.21	-0.172163	0.298958	0.0025284	0.100004
ENSMUSG00000022514	Il1rap	interleukin 1 receptor accessory protein [Source:MGI Symbol;Acc:MGI:104975]	2068.56	0.161035	0.133336	0.00251857	0.100004
ENSMUSG00000026335	Pam	peptidylglycine alpha-amidating monooxygenase [Source:MGI Symbol;Acc:MGI:97475]	360.864	-0.230439	0.209832	0.00249277	0.100004
ENSMUSG00000029309	Sparcl1	SPARC-like 1 [Source:MGI Symbol;Acc:MGI:108110]	102.07	-0.260827	0.272244	0.00252752	0.100004
ENSMUSG00000006342	Susd2	sushi domain containing 2 [Source:MGI Symbol;Acc:MGI:1918983]	50.6886	-0.253619	0.247058	0.00251579	0.100004
ENSMUSG00000036856	Wnt4	wingless-type MMTV integration site family, member 4 [Source:MGI Symbol;Acc:MGI:98957]	40.4501	-0.261851	0.280507	0.00250679	0.100004
ENSMUSG00000031146	Plp2	proteolipid protein 2 [Source:MGI Symbol;Acc:MGI:1298382]	18.5228	-0.25944	0.265513	0.00253518	0.100017
ENSMUSG00000070427	Il18bp	interleukin 18 binding protein [Source:MGI Symbol;Acc:MGI:1333800]	475.892	-0.22199	0.202531	0.00260201	0.101953
ENSMUSG00000049382	Krt8	keratin 8 [Source:MGI Symbol;Acc:MGI:96705]	3144.34	-0.198588	0.175596	0.00261064	0.101953
ENSMUSG00000075602	Ly6a	lymphocyte antigen 6 complex, locus A [Source:MGI Symbol;Acc:MGI:107527]	182.321	-0.238408	0.225029	0.00260908	0.101953
ENSMUSG00000026303	Mlph	melanophilin [Source:MGI Symbol;Acc:MGI:2176380]	29.2151	-0.231101	0.214418	0.00260508	0.101953
ENSMUSG00000037902	Sirpa	signal-regulatory protein alpha [Source:MGI Symbol;Acc:MGI:108563]	752.665	-0.244242	0.235759	0.00263562	0.10267
ENSMUSG00000038156	Spon1	spondin 1, (f-spondin) extracellular matrix protein [Source:MGI Symbol;Acc:MGI:2385287]	18.5347	-0.250294	0.248931	0.002651	0.103009
ENSMUSG00000020806	Rhbdf2	rhomboid 5 homolog 2 [Source:MGI Symbol;Acc:MGI:2442473]	233.952	-0.176261	0.152117	0.00266221	0.103186
ENSMUSG00000024068	Spast	spastin [Source:MGI Symbol;Acc:MGI:1858896]	426.69	0.10097	0.0570839	0.00271737	0.10506
ENSMUSG00000021306	Gpr137b	G protein-coupled receptor 137B [Source:MGI Symbol;Acc:MGI:1891463]	75.1424	-0.253295	0.26732	0.00272594	0.105129
ENSMUSG00000000530	Acvrl1	activin A receptor, type II-like 1 [Source:MGI Symbol;Acc:MGI:1338946]	73.0293	-0.23632	0.227326	0.00274597	0.105376
ENSMUSG00000035878	Hykk	hydroxylysine kinase 1 [Source:MGI Symbol;Acc:MGI:2443139]	1613.48	0.165329	0.14131	0.00274598	0.105376
ENSMUSG00000013236	Ptprs	protein tyrosine phosphatase, receptor type, S [Source:MGI Symbol;Acc:MGI:97815]	101.666	-0.228596	0.216171	0.00276056	0.105674
ENSMUSG00000086712	AI427809	expressed sequence AI427809 [Source:MGI Symbol;Acc:MGI:2140270]	15.846	-0.251537	0.276146	0.00279078	0.106043
ENSMUSG00000030222	Rerg	RAS-like, estrogen-regulated, growth-inhibitor [Source:MGI Symbol;Acc:MGI:2665139]	48.4026	-0.225189	0.212151	0.00278418	0.106043
ENSMUSG00000021589	Rhobtb3	Rho-related BTB domain containing 3 [Source:MGI Symbol;Acc:MGI:1920546]	100.827	0.171546	0.148846	0.00278647	0.106043
ENSMUSG00000006930	Hap1	huntingtin-associated protein 1 [Source:MGI Symbol;Acc:MGI:1261831]	52.9117	-0.200536	0.182257	0.00282419	0.106924
ENSMUSG00000051285	Pcmtd1	protein-L-isoaspartate (D-aspartate) O-methyltransferase domain containing 1 [Source:MGI Symbol;Acc:MGI:2441773]	1628.01	0.136676	0.108712	0.00282779	0.106924
ENSMUSG00000025227	Mfsd13a	major facilitator superfamily domain containing 13a [Source:MGI Symbol;Acc:MGI:1922396]	57.1801	-0.189593	0.17052	0.00287003	0.108256
ENSMUSG00000097415	AU020206	expressed sequence AU020206 [Source:MGI Symbol;Acc:MGI:2142134]	123.896	-0.201246	0.18454	0.00289235	0.108671
ENSMUSG00000031494	Cd209a	CD209a antigen [Source:MGI Symbol;Acc:MGI:2157942]	5.05547	-0.173073	0.295845	0.00290812	0.108671
ENSMUSG00000026958	Dpp7	dipeptidylpeptidase 7 [Source:MGI Symbol;Acc:MGI:1933213]	354.888	-0.145828	0.120892	0.00291367	0.108671
ENSMUSG00000021149	Gtpbp4	GTP binding protein 4 [Source:MGI Symbol;Acc:MGI:1916487]	531.216	0.150653	0.126548	0.00290507	0.108671
ENSMUSG00000026678	Rgs5	regulator of G-protein signaling 5 [Source:MGI Symbol;Acc:MGI:1098434]	587.21	-0.228811	0.222204	0.00292424	0.108671
ENSMUSG00000021135	Slc10a1	solute carrier family 10 (sodium/bile acid cotransporter family), member 1 [Source:MGI Symbol;Acc:MGI:97379]	7409.04	0.189067	0.171007	0.00292982	0.108671
ENSMUSG00000023367	Tmem176a	transmembrane protein 176A [Source:MGI Symbol;Acc:MGI:1913308]	2411.29	-0.195782	0.178842	0.00293022	0.108671
ENSMUSG00000056888	Glipr1	GLI pathogenesis-related 1 (glioma) [Source:MGI Symbol;Acc:MGI:1920940]	17.3257	-0.245453	0.261221	0.00294449	0.108939
ENSMUSG00000027603	Ggt7	gamma-glutamyltransferase 7 [Source:MGI Symbol;Acc:MGI:1913385]	7.8207	-0.228993	0.298995	0.00299417	0.110513
ENSMUSG00000028238	Atp6v0d2	ATPase, H+ transporting, lysosomal V0 subunit D2 [Source:MGI Symbol;Acc:MGI:1924415]	91.0646	-0.217688	0.301487	0.00304354	0.112068
ENSMUSG00000058013	Septin11	septin 11 [Source:MGI Symbol;Acc:MGI:1277214]	179.818	-0.182015	0.165505	0.0030855	0.113343
ENSMUSG00000013033	Adgrl1	adhesion G protein-coupled receptor L1 [Source:MGI Symbol;Acc:MGI:1929461]	87.7053	-0.17666	0.1596	0.00310807	0.113901
ENSMUSG00000036587	Fut7	fucosyltransferase 7 [Source:MGI Symbol;Acc:MGI:107692]	5.69156	-0.16059	0.288103	0.00312582	0.114015
ENSMUSG00000048078	Tenm4	teneurin transmembrane protein 4 [Source:MGI Symbol;Acc:MGI:2447063]	8.73543	-0.155533	0.285386	0.00312592	0.114015
ENSMUSG00000005447	Pafah1b3	platelet-activating factor acetylhydrolase, isoform 1b, subunit 3 [Source:MGI Symbol;Acc:MGI:108414]	41.6878	-0.224538	0.222789	0.00313355	0.114025
ENSMUSG00000050212	Eva1b	eva-1 homolog B (C. elegans) [Source:MGI Symbol;Acc:MGI:1922063]	60.8222	-0.232111	0.238831	0.00317198	0.114915
ENSMUSG00000062542	Syt9	synaptotagmin IX [Source:MGI Symbol;Acc:MGI:1926373]	20.4302	-0.23698	0.282255	0.00317288	0.114915
ENSMUSG00000025384	Faap100	Fanconi anemia core complex associated protein 100 [Source:MGI Symbol;Acc:MGI:1919135]	87.0764	-0.173431	0.157234	0.00320216	0.115704
ENSMUSG00000044811	Cd300c2	CD300C molecule 2 [Source:MGI Symbol;Acc:MGI:2153249]	116.03	-0.231186	0.240007	0.00323386	0.116577
ENSMUSG00000019261	Map1s	microtubule-associated protein 1S [Source:MGI Symbol;Acc:MGI:2443304]	74.7176	-0.19839	0.188463	0.00324771	0.116804
ENSMUSG00000031750	Il34	interleukin 34 [Source:MGI Symbol;Acc:MGI:1923777]	34.0059	-0.228262	0.240238	0.00336742	0.120829
ENSMUSG00000028373	Astn2	astrotactin 2 [Source:MGI Symbol;Acc:MGI:1889277]	20.7467	-0.233275	0.262001	0.00338986	0.121299
ENSMUSG00000073555	Gm4951	predicted gene 4951 [Source:MGI Symbol;Acc:MGI:3644953]	1590.09	0.180462	0.168712	0.00339621	0.121299
ENSMUSG00000014932	Yes1	YES proto-oncogene 1, Src family tyrosine kinase [Source:MGI Symbol;Acc:MGI:99147]	374.915	0.15155	0.133709	0.00342031	0.121878
ENSMUSG00000052142	Rasal3	RAS protein activator like 3 [Source:MGI Symbol;Acc:MGI:2444128]	22.3607	-0.23137	0.267227	0.00346479	0.123023
ENSMUSG00000003585	Sec14l2	SEC14-like lipid binding 2 [Source:MGI Symbol;Acc:MGI:1915065]	9113.09	0.0963072	0.0542323	0.00346835	0.123023
ENSMUSG00000020818	Mfsd11	major facilitator superfamily domain containing 11 [Source:MGI Symbol;Acc:MGI:1917150]	190.749	-0.123643	0.0978573	0.00350755	0.123846
ENSMUSG00000023009	Nckap5l	NCK-associated protein 5-like [Source:MGI Symbol;Acc:MGI:3609653]	18.3957	-0.228101	0.248448	0.00350011	0.123846
ENSMUSG00000072596	Ear2	eosinophil-associated, ribonuclease A family, member 2 [Source:MGI Symbol;Acc:MGI:108020]	137.007	-0.229989	0.261059	0.00351589	0.123857
ENSMUSG00000021190	Lgmn	legumain [Source:MGI Symbol;Acc:MGI:1330838]	1572.74	-0.179355	0.169567	0.003536	0.124001
ENSMUSG00000026623	Lpgat1	lysophosphatidylglycerol acyltransferase 1 [Source:MGI Symbol;Acc:MGI:2446186]	3047.98	0.195522	0.190434	0.00352878	0.124001
ENSMUSG00000017969	Ptgis	prostaglandin I2 (prostacyclin) synthase [Source:MGI Symbol;Acc:MGI:1097156]	23.8372	-0.227927	0.253917	0.0035634	0.124679
ENSMUSG00000001493	Meox1	mesenchyme homeobox 1 [Source:MGI Symbol;Acc:MGI:103220]	4.55061	-0.133448	0.268698	0.00359346	0.125164
ENSMUSG00000031398	Plxna3	plexin A3 [Source:MGI Symbol;Acc:MGI:107683]	15.0412	-0.228063	0.260124	0.00359132	0.125164
ENSMUSG00000022433	Csnk1e	casein kinase 1, epsilon [Source:MGI Symbol;Acc:MGI:1351660]	125.363	-0.160506	0.14722	0.00361894	0.125768
ENSMUSG00000021943	Gdf10	growth differentiation factor 10 [Source:MGI Symbol;Acc:MGI:95684]	117.387	-0.216819	0.228516	0.00367589	0.126328
ENSMUSG00000111709	Gm3776	predicted gene 3776 [Source:MGI Symbol;Acc:MGI:3826440]	13.0813	-0.186862	0.291749	0.00367269	0.126328
ENSMUSG00000047180	Neurl3	neuralized E3 ubiquitin protein ligase 3 [Source:MGI Symbol;Acc:MGI:2429944]	187.245	-0.190399	0.186063	0.00366059	0.126328
ENSMUSG00000070003	Ssbp4	single stranded DNA binding protein 4 [Source:MGI Symbol;Acc:MGI:1924150]	63.4615	-0.190044	0.185794	0.00367191	0.126328
ENSMUSG00000024799	Tm7sf2	transmembrane 7 superfamily member 2 [Source:MGI Symbol;Acc:MGI:1920416]	1103.82	0.20246	0.203214	0.00366085	0.126328
ENSMUSG00000030342	Cd9	CD9 antigen [Source:MGI Symbol;Acc:MGI:88348]	267.72	-0.204471	0.207305	0.00370118	0.126634
ENSMUSG00000032041	Tirap	toll-interleukin 1 receptor (TIR) domain-containing adaptor protein [Source:MGI Symbol;Acc:MGI:2152213]	211.794	0.152831	0.138491	0.00369685	0.126634
ENSMUSG00000025145	Lrrc45	leucine rich repeat containing 45 [Source:MGI Symbol;Acc:MGI:2387183]	192.184	-0.140246	0.12259	0.00373072	0.127363
ENSMUSG00000036721	Zscan12	zinc finger and SCAN domain containing 12 [Source:MGI Symbol;Acc:MGI:1099444]	109.322	0.15932	0.147328	0.00374818	0.127677
ENSMUSG00000039131	Gipc2	GIPC PDZ domain containing family, member 2 [Source:MGI Symbol;Acc:MGI:1889209]	4.48551	-0.129764	0.265237	0.00377182	0.127709
ENSMUSG00000093402	Gm18588	predicted gene, 18588 [Source:MGI Symbol;Acc:MGI:5010773]	63.5997	0.194492	0.19421	0.00378501	0.127709
ENSMUSG00000043099	Hic1	hypermethylated in cancer 1 [Source:MGI Symbol;Acc:MGI:1338010]	34.2136	-0.218723	0.238024	0.00378747	0.127709
ENSMUSG00000028369	Svep1	sushi, von Willebrand factor type A, EGF and pentraxin domain containing 1 [Source:MGI Symbol;Acc:MGI:1928849]	24.7065	-0.207682	0.287973	0.00377187	0.127709
ENSMUSG00000071552	Tigit	T cell immunoreceptor with Ig and ITIM domains [Source:MGI Symbol;Acc:MGI:3642260]	4.25222	-0.137521	0.270525	0.0037904	0.127709
ENSMUSG00000002808	Epdr1	ependymin related protein 1 (zebrafish) [Source:MGI Symbol;Acc:MGI:2145369]	7.2749	-0.177234	0.288006	0.0038546	0.12959
ENSMUSG00000035561	Aldh1b1	aldehyde dehydrogenase 1 family, member B1 [Source:MGI Symbol;Acc:MGI:1919785]	855.413	-0.172907	0.16635	0.00386921	0.129677
ENSMUSG00000036896	C1qc	complement component 1, q subcomponent, C chain [Source:MGI Symbol;Acc:MGI:88225]	1105.32	-0.210067	0.222807	0.00389911	0.129677
ENSMUSG00000072625	Gdf2	growth differentiation factor 2 [Source:MGI Symbol;Acc:MGI:1321394]	275.054	-0.169786	0.162665	0.00389609	0.129677
ENSMUSG00000028073	Pear1	platelet endothelial aggregation receptor 1 [Source:MGI Symbol;Acc:MGI:1920432]	153.593	-0.176401	0.17122	0.00388813	0.129677
ENSMUSG00000027864	Ptgfrn	prostaglandin F2 receptor negative regulator [Source:MGI Symbol;Acc:MGI:1277114]	71.8549	-0.217747	0.241218	0.00389402	0.129677
ENSMUSG00000040990	Sh3kbp1	SH3-domain kinase binding protein 1 [Source:MGI Symbol;Acc:MGI:1889583]	54.6632	-0.202525	0.209643	0.00391758	0.129935
ENSMUSG00000013707	Tnfaip8l2	tumor necrosis factor, alpha-induced protein 8-like 2 [Source:MGI Symbol;Acc:MGI:1917019]	35.1442	-0.201115	0.207455	0.00392367	0.129935
ENSMUSG00000021242	Npc2	NPC intracellular cholesterol transporter 2 [Source:MGI Symbol;Acc:MGI:1915213]	1182.82	-0.14205	0.127042	0.00393716	0.130103
ENSMUSG00000085867	Gm5834	predicted pseudogene 5834 [Source:MGI Symbol;Acc:MGI:3643955]	85.7529	0.188339	0.189999	0.00402521	0.132729
ENSMUSG00000025887	Casp12	caspase 12 [Source:MGI Symbol;Acc:MGI:1312922]	37.7086	-0.217352	0.25486	0.00404946	0.133245
ENSMUSG00000039328	Rnf122	ring finger protein 122 [Source:MGI Symbol;Acc:MGI:1916117]	15.3633	-0.217021	0.259435	0.00406904	0.133605
ENSMUSG00000034687	Fras1	Fraser extracellular matrix complex subunit 1 [Source:MGI Symbol;Acc:MGI:2385368]	78.9111	0.192155	0.19698	0.00409031	0.134018
ENSMUSG00000031266	Gla	galactosidase, alpha [Source:MGI Symbol;Acc:MGI:1347344]	96.6366	-0.174352	0.171997	0.00412334	0.134815
ENSMUSG00000034595	Ppp1r18	protein phosphatase 1, regulatory subunit 18 [Source:MGI Symbol;Acc:MGI:1923698]	106.821	-0.199897	0.211444	0.00416393	0.135569
ENSMUSG00000037788	Vopp1	vesicular, overexpressed in cancer, prosurvival protein 1 [Source:MGI Symbol;Acc:MGI:2141658]	80.8905	-0.177814	0.177288	0.00415723	0.135569
ENSMUSG00000037104	Socs5	suppressor of cytokine signaling 5 [Source:MGI Symbol;Acc:MGI:2385459]	86.174	-0.148429	0.138652	0.00423738	0.13767
ENSMUSG00000012017	Scarf2	scavenger receptor class F, member 2 [Source:MGI Symbol;Acc:MGI:1858430]	54.0174	-0.210323	0.241416	0.00430099	0.139199
ENSMUSG00000066150	Slc31a1	solute carrier family 31, member 1 [Source:MGI Symbol;Acc:MGI:1333843]	2653.13	0.0946255	0.0558674	0.00431144	0.139199
ENSMUSG00000038305	Spats2l	spermatogenesis associated, serine-rich 2-like [Source:MGI Symbol;Acc:MGI:1914448]	17.8342	-0.211661	0.249176	0.0043081	0.139199
ENSMUSG00000028459	Cd72	CD72 antigen [Source:MGI Symbol;Acc:MGI:88345]	48.0029	-0.202724	0.22197	0.00433628	0.139499
ENSMUSG00000098905	Zfp953	zinc finger protein 953 [Source:MGI Symbol;Acc:MGI:3612873]	57.9072	0.187158	0.194142	0.00433876	0.139499
ENSMUSG00000045733	Sprn	shadow of prion protein [Source:MGI Symbol;Acc:MGI:3582583]	18.567	-0.208865	0.262445	0.00442575	0.142001
ENSMUSG00000034612	Chst11	carbohydrate sulfotransferase 11 [Source:MGI Symbol;Acc:MGI:1927166]	14.9564	-0.175026	0.28146	0.00444379	0.142284
ENSMUSG00000052384	Nrros	negative regulator of reactive oxygen species [Source:MGI Symbol;Acc:MGI:2445095]	121.748	-0.16533	0.164361	0.00446977	0.14282
ENSMUSG00000058715	Fcer1g	Fc receptor, IgE, high affinity I, gamma polypeptide [Source:MGI Symbol;Acc:MGI:95496]	254.605	-0.185821	0.195641	0.00452841	0.144395
ENSMUSG00000024597	Slc12a2	solute carrier family 12, member 2 [Source:MGI Symbol;Acc:MGI:101924]	146.369	0.142465	0.133723	0.00456096	0.145134
ENSMUSG00000023827	Agpat4	1-acylglycerol-3-phosphate O-acyltransferase 4 (lysophosphatidic acid acyltransferase, delta) [Source:MGI Symbol;Acc:MGI:1915512]	15.8432	-0.204863	0.24059	0.00461219	0.145759
ENSMUSG00000026478	Lamc1	laminin, gamma 1 [Source:MGI Symbol;Acc:MGI:99914]	262.744	-0.167669	0.169378	0.00459891	0.145759
ENSMUSG00000025572	Tmc6	transmembrane channel-like gene family 6 [Source:MGI Symbol;Acc:MGI:1098686]	174.446	-0.129768	0.116093	0.0046183	0.145759
ENSMUSG00000033327	Tnxb	tenascin XB [Source:MGI Symbol;Acc:MGI:1932137]	293.286	-0.19176	0.207545	0.00460687	0.145759
ENSMUSG00000072109	A530040E14Rik	RIKEN cDNA A530040E14 gene [Source:MGI Symbol;Acc:MGI:3612703]	6.39504	-0.183228	0.279003	0.00464806	0.146069
ENSMUSG00000029472	Anapc5	anaphase-promoting complex subunit 5 [Source:MGI Symbol;Acc:MGI:1929722]	1035.87	-0.0856173	0.0423326	0.00465644	0.146069
ENSMUSG00000033192	Lpcat2	lysophosphatidylcholine acyltransferase 2 [Source:MGI Symbol;Acc:MGI:3606214]	77.9147	-0.201169	0.229891	0.00465556	0.146069
ENSMUSG00000081909	Gm11341	predicted gene 11341 [Source:MGI Symbol;Acc:MGI:3652095]	16.8195	0.160013	0.275615	0.00474717	0.148613
ENSMUSG00000004473	Clec11a	C-type lectin domain family 11, member a [Source:MGI Symbol;Acc:MGI:1298219]	23.6662	-0.193066	0.214767	0.00479188	0.149609
ENSMUSG00000019558	Slc6a8	solute carrier family 6 (neurotransmitter transporter, creatine), member 8 [Source:MGI Symbol;Acc:MGI:2147834]	138.07	-0.18927	0.207316	0.00479832	0.149609
ENSMUSG00000022894	Adamts5	a disintegrin-like and metallopeptidase (reprolysin type) with thrombospondin type 1 motif, 5 (aggrecanase-2) [Source:MGI Symbol;Acc:MGI:1346321]	41.0044	-0.200491	0.235427	0.00481347	0.149779
ENSMUSG00000021696	Elovl7	ELOVL family member 7, elongation of long chain fatty acids (yeast) [Source:MGI Symbol;Acc:MGI:1921809]	9.17447	-0.145233	0.269383	0.00483065	0.150012
ENSMUSG00000066894	Vsig10	V-set and immunoglobulin domain containing 10 [Source:MGI Symbol;Acc:MGI:2448533]	31.5094	-0.193044	0.216394	0.00485237	0.150385
ENSMUSG00000072694	1500011B03Rik	RIKEN cDNA 1500011B03 gene [Source:MGI Symbol;Acc:MGI:1913486]	18.0776	-0.200269	0.244961	0.00493741	0.150619
ENSMUSG00000028541	B4galt2	UDP-Gal:betaGlcNAc beta 1,4- galactosyltransferase, polypeptide 2 [Source:MGI Symbol;Acc:MGI:1858493]	5.68642	-0.144187	0.268459	0.00490648	0.150619
ENSMUSG00000031502	Col4a1	collagen, type IV, alpha 1 [Source:MGI Symbol;Acc:MGI:88454]	751.323	-0.190548	0.212878	0.00492164	0.150619
ENSMUSG00000032198	Dock6	dedicator of cytokinesis 6 [Source:MGI Symbol;Acc:MGI:1914789]	309.182	-0.143718	0.138979	0.0049224	0.150619
ENSMUSG00000027680	Fxr1	fragile X mental retardation gene 1, autosomal homolog [Source:MGI Symbol;Acc:MGI:104860]	665.855	0.102366	0.0736073	0.00490806	0.150619
ENSMUSG00000055541	Lair1	leukocyte-associated Ig-like receptor 1 [Source:MGI Symbol;Acc:MGI:105492]	91.4214	-0.196341	0.227923	0.00494759	0.150619
ENSMUSG00000034744	Nagk	N-acetylglucosamine kinase [Source:MGI Symbol;Acc:MGI:1860418]	234.083	-0.139233	0.132039	0.00487112	0.150619
ENSMUSG00000028677	Rnf220	ring finger protein 220 [Source:MGI Symbol;Acc:MGI:1913993]	314.28	-0.106252	0.080706	0.00492086	0.150619
ENSMUSG00000034116	Vav1	vav 1 oncogene [Source:MGI Symbol;Acc:MGI:98923]	115.025	-0.179759	0.193292	0.00494516	0.150619
ENSMUSG00000109311	AI314278	expressed sequence AI314278 [Source:MGI Symbol;Acc:MGI:2141898]	6.65262	-0.0989204	0.235499	0.00499554	0.151698
ENSMUSG00000066621	Tecpr1	tectonin beta-propeller repeat containing 1 [Source:MGI Symbol;Acc:MGI:1917631]	232.917	-0.120114	0.104404	0.00500266	0.151698
ENSMUSG00000017418	Arl5b	ADP-ribosylation factor-like 5B [Source:MGI Symbol;Acc:MGI:1923119]	420.39	0.150547	0.149849	0.00502415	0.152052
ENSMUSG00000027030	Stk39	serine/threonine kinase 39 [Source:MGI Symbol;Acc:MGI:1858416]	43.9646	-0.181733	0.198465	0.00503905	0.152205
ENSMUSG00000026211	Obsl1	obscurin-like 1 [Source:MGI Symbol;Acc:MGI:2138628]	29.3266	-0.197365	0.237044	0.00505017	0.152243
ENSMUSG00000097417	None	None	9.84123	0.171044	0.274285	0.0050958	0.152986
ENSMUSG00000023908	Pkmyt1	protein kinase, membrane associated tyrosine/threonine 1 [Source:MGI Symbol;Acc:MGI:2137630]	13.2652	-0.191763	0.266201	0.00510446	0.152986
ENSMUSG00000019194	Scn1b	sodium channel, voltage-gated, type I, beta [Source:MGI Symbol;Acc:MGI:98247]	72.6927	-0.178967	0.19465	0.00509696	0.152986
ENSMUSG00000070583	Fv1	Friend virus susceptibility 1 [Source:MGI Symbol;Acc:MGI:95595]	21.738	0.197424	0.24519	0.00511744	0.153078
ENSMUSG00000027423	Snx5	sorting nexin 5 [Source:MGI Symbol;Acc:MGI:1916428]	809.116	-0.0987413	0.0682028	0.00515137	0.153795
ENSMUSG00000049866	Arl4c	ADP-ribosylation factor-like 4C [Source:MGI Symbol;Acc:MGI:2445172]	80.5934	-0.182346	0.202112	0.00516589	0.153932
ENSMUSG00000027506	Tpd52	tumor protein D52 [Source:MGI Symbol;Acc:MGI:107749]	271.408	-0.121903	0.10858	0.0051858	0.154228
ENSMUSG00000053310	Nrgn	neurogranin [Source:MGI Symbol;Acc:MGI:1927184]	6.80665	-0.180925	0.2713	0.00521274	0.154731
ENSMUSG00000024851	Pitpnm1	phosphatidylinositol transfer protein, membrane-associated 1 [Source:MGI Symbol;Acc:MGI:1197524]	72.9838	-0.15554	0.159422	0.00522949	0.154931
ENSMUSG00000031659	Adcy7	adenylate cyclase 7 [Source:MGI Symbol;Acc:MGI:102891]	124.617	-0.188637	0.220448	0.00534391	0.155121
ENSMUSG00000037685	Atp8a1	ATPase, aminophospholipid transporter (APLT), class I, type 8A, member 1 [Source:MGI Symbol;Acc:MGI:1330848]	128.536	-0.176612	0.195278	0.0053663	0.155121
ENSMUSG00000032024	Clmp	CXADR-like membrane protein [Source:MGI Symbol;Acc:MGI:1918816]	18.5421	-0.18682	0.266342	0.00529567	0.155121
ENSMUSG00000031503	Col4a2	collagen, type IV, alpha 2 [Source:MGI Symbol;Acc:MGI:88455]	415.489	-0.172028	0.187083	0.00535817	0.155121
ENSMUSG00000032649	Colgalt2	collagen beta(1-O)galactosyltransferase 2 [Source:MGI Symbol;Acc:MGI:2138232]	8.85009	0.181416	0.268673	0.00536143	0.155121
ENSMUSG00000018339	Gpx3	glutathione peroxidase 3 [Source:MGI Symbol;Acc:MGI:105102]	186.312	-0.188038	0.216915	0.00527871	0.155121
ENSMUSG00000025534	Gusb	glucuronidase, beta [Source:MGI Symbol;Acc:MGI:95872]	612.085	-0.136479	0.132039	0.00532674	0.155121
ENSMUSG00000019899	Lama2	laminin, alpha 2 [Source:MGI Symbol;Acc:MGI:99912]	42.9833	-0.189982	0.262668	0.00530176	0.155121
ENSMUSG00000015568	Lpl	lipoprotein lipase [Source:MGI Symbol;Acc:MGI:96820]	1020.65	-0.192837	0.232917	0.00531023	0.155121
ENSMUSG00000029231	Pdgfra	platelet derived growth factor receptor, alpha polypeptide [Source:MGI Symbol;Acc:MGI:97530]	117.299	-0.183639	0.208902	0.00535771	0.155121
ENSMUSG00000028249	Sdcbp	syndecan binding protein [Source:MGI Symbol;Acc:MGI:1337026]	1047.2	-0.115423	0.0993448	0.0053636	0.155121
ENSMUSG00000020773	Trim47	tripartite motif-containing 47 [Source:MGI Symbol;Acc:MGI:1917374]	59.5936	-0.154119	0.157734	0.00526849	0.155121
ENSMUSG00000028173	Wls	wntless WNT ligand secretion mediator [Source:MGI Symbol;Acc:MGI:1915401]	108.097	-0.173604	0.189002	0.00530967	0.155121
ENSMUSG00000063193	Cd300lb	CD300 molecule like family member B [Source:MGI Symbol;Acc:MGI:2685099]	63.5898	-0.189658	0.226225	0.00541916	0.155776
ENSMUSG00000029869	Ephb6	Eph receptor B6 [Source:MGI Symbol;Acc:MGI:1096338]	13.0278	-0.177004	0.269584	0.00541684	0.155776
ENSMUSG00000115049	Gm49172	predicted gene, 49172 [Source:MGI Symbol;Acc:MGI:6118604]	65.2965	-0.177229	0.197019	0.00539971	0.155776
ENSMUSG00000028041	Adam15	a disintegrin and metallopeptidase domain 15 (metargidin) [Source:MGI Symbol;Acc:MGI:1333882]	49.6644	-0.177011	0.197689	0.00545811	0.15639
ENSMUSG00000027412	Lpin3	lipin 3 [Source:MGI Symbol;Acc:MGI:1891342]	102.034	-0.150046	0.153665	0.00546076	0.15639
ENSMUSG00000054364	Rhob	ras homolog family member B [Source:MGI Symbol;Acc:MGI:107949]	480.871	-0.123302	0.112991	0.00548319	0.156623
ENSMUSG00000056917	Sipa1	signal-induced proliferation associated gene 1 [Source:MGI Symbol;Acc:MGI:107576]	169.745	-0.140314	0.139251	0.00548916	0.156623
ENSMUSG00000074247	Dda1	DET1 and DDB1 associated 1 [Source:MGI Symbol;Acc:MGI:1913748]	231.492	-0.123296	0.113382	0.00553753	0.157712
ENSMUSG00000045624	Esf1	ESF1 nucleolar pre-rRNA processing protein homolog [Source:MGI Symbol;Acc:MGI:1913830]	209.578	0.111786	0.094533	0.00556756	0.158276
ENSMUSG00000019055	Plod1	procollagen-lysine, 2-oxoglutarate 5-dioxygenase 1 [Source:MGI Symbol;Acc:MGI:99907]	888.023	-0.0901942	0.0536487	0.00562118	0.159507
ENSMUSG00000021364	Elovl2	elongation of very long chain fatty acids (FEN1/Elo2, SUR4/Elo3, yeast)-like 2 [Source:MGI Symbol;Acc:MGI:1858960]	6585.93	0.153667	0.161467	0.00566933	0.160579
ENSMUSG00000035007	Rundc1	RUN domain containing 1 [Source:MGI Symbol;Acc:MGI:2144506]	197.059	-0.0964216	0.0666084	0.0056993	0.160839
ENSMUSG00000096956	Snhg18	small nucleolar RNA host gene 18 [Source:MGI Symbol;Acc:MGI:1914085]	36.487	-0.18532	0.222775	0.0056947	0.160839
ENSMUSG00000058620	Adra2b	adrenergic receptor, alpha 2b [Source:MGI Symbol;Acc:MGI:87935]	65.073	-0.163355	0.177789	0.00572697	0.161325
ENSMUSG00000055044	Pdlim1	PDZ and LIM domain 1 (elfin) [Source:MGI Symbol;Acc:MGI:1860611]	322.818	-0.105199	0.0840536	0.0057774	0.162155
ENSMUSG00000096780	Tmem181b-ps	transmembrane protein 181B, pseudogene [Source:MGI Symbol;Acc:MGI:3779544]	17.6602	-0.186417	0.251395	0.00577686	0.162155
ENSMUSG00000046731	Kctd11	potassium channel tetramerisation domain containing 11 [Source:MGI Symbol;Acc:MGI:2448712]	30.4336	-0.167692	0.186177	0.00579118	0.162247
ENSMUSG00000032965	Ift57	intraflagellar transport 57 [Source:MGI Symbol;Acc:MGI:1921166]	9.32762	-0.168874	0.266283	0.00583122	0.162779
ENSMUSG00000024696	Lpxn	leupaxin [Source:MGI Symbol;Acc:MGI:2147677]	44.453	-0.17238	0.195438	0.00582612	0.162779
ENSMUSG00000031616	Ednra	endothelin receptor type A [Source:MGI Symbol;Acc:MGI:105923]	65.3408	-0.155549	0.166676	0.00586589	0.163112
ENSMUSG00000035268	Pkig	protein kinase inhibitor, gamma [Source:MGI Symbol;Acc:MGI:1343086]	224.261	-0.115576	0.10311	0.00588533	0.163112
ENSMUSG00000008226	Scrn3	secernin 3 [Source:MGI Symbol;Acc:MGI:1921866]	861.88	0.103616	0.0815558	0.0058566	0.163112
ENSMUSG00000040219	Ttc12	tetratricopeptide repeat domain 12 [Source:MGI Symbol;Acc:MGI:2444588]	12.2934	-0.185914	0.24646	0.00587649	0.163112
ENSMUSG00000062753	AI413582	expressed sequence AI413582 [Source:MGI Symbol;Acc:MGI:2146839]	39.8421	-0.184357	0.228956	0.00591763	0.163714
ENSMUSG00000028337	Coro2a	coronin, actin binding protein 2A [Source:MGI Symbol;Acc:MGI:1345966]	34.0575	-0.181328	0.218638	0.00593593	0.163733
ENSMUSG00000100586	Vmn1r90	vomeronasal 1 receptor 90 [Source:MGI Symbol;Acc:MGI:3612342]	18.8998	0.116183	0.247482	0.00593948	0.163733
ENSMUSG00000021036	Sptlc2	serine palmitoyltransferase, long chain base subunit 2 [Source:MGI Symbol;Acc:MGI:108074]	354.075	-0.0992046	0.0736816	0.00597817	0.164506
ENSMUSG00000026480	Ncf2	neutrophil cytosolic factor 2 [Source:MGI Symbol;Acc:MGI:97284]	112.161	-0.172711	0.199134	0.00599395	0.164647
ENSMUSG00000014329	Bicc1	BicC family RNA binding protein 1 [Source:MGI Symbol;Acc:MGI:1933388]	63.1793	-0.183815	0.234867	0.00604075	0.165639
ENSMUSG00000002732	Fkbp7	FK506 binding protein 7 [Source:MGI Symbol;Acc:MGI:1336879]	48.4785	-0.161388	0.178903	0.00606371	0.165974
ENSMUSG00000038151	Prdm1	PR domain containing 1, with ZNF domain [Source:MGI Symbol;Acc:MGI:99655]	12.5376	-0.182098	0.248427	0.00610726	0.166871
ENSMUSG00000024300	Myo1f	myosin IF [Source:MGI Symbol;Acc:MGI:107711]	124.741	-0.18209	0.229981	0.00612982	0.166897
ENSMUSG00000001227	Sema6b	sema domain, transmembrane domain (TM), and cytoplasmic domain, (semaphorin) 6B [Source:MGI Symbol;Acc:MGI:1202889]	55.5736	-0.177348	0.212827	0.0061257	0.166897
ENSMUSG00000027797	Dclk1	doublecortin-like kinase 1 [Source:MGI Symbol;Acc:MGI:1330861]	6.19939	-0.119639	0.249018	0.00619686	0.167836
ENSMUSG00000021886	Gpr65	G-protein coupled receptor 65 [Source:MGI Symbol;Acc:MGI:108031]	33.0101	-0.172266	0.201751	0.00618027	0.167836
ENSMUSG00000004951	Hspb1	heat shock protein 1 [Source:MGI Symbol;Acc:MGI:96240]	370.335	-0.18209	0.239337	0.00619498	0.167836
ENSMUSG00000035891	Cerk	ceramide kinase [Source:MGI Symbol;Acc:MGI:2386052]	145.845	-0.168998	0.196591	0.00628104	0.169819
ENSMUSG00000037669	Ldah	lipid droplet associated hydrolase [Source:MGI Symbol;Acc:MGI:1916082]	776.441	0.09031	0.0572047	0.00638778	0.172403
ENSMUSG00000061322	Dnaic1	dynein, axonemal, intermediate chain 1 [Source:MGI Symbol;Acc:MGI:1916172]	6.42597	-0.0441868	0.167209	0.00640716	0.172625
ENSMUSG00000035834	Polr3g	polymerase (RNA) III (DNA directed) polypeptide G [Source:MGI Symbol;Acc:MGI:1914736]	112.818	0.117945	0.110776	0.00643109	0.172968
ENSMUSG00000020774	Aspa	aspartoacylase [Source:MGI Symbol;Acc:MGI:87914]	196.937	0.157117	0.177189	0.00652046	0.174552
ENSMUSG00000006019	Dhx34	DEAH (Asp-Glu-Ala-His) box polypeptide 34 [Source:MGI Symbol;Acc:MGI:1918973]	138.727	-0.107908	0.093501	0.00652384	0.174552
ENSMUSG00000027368	Dusp2	dual specificity phosphatase 2 [Source:MGI Symbol;Acc:MGI:101911]	14.0651	-0.178111	0.236048	0.00652078	0.174552
ENSMUSG00000097908	4933404O12Rik	RIKEN cDNA 4933404O12 gene [Source:MGI Symbol;Acc:MGI:1914002]	70.6524	0.16131	0.185955	0.00658778	0.175217
ENSMUSG00000060671	Atp8b2	ATPase, class I, type 8B, member 2 [Source:MGI Symbol;Acc:MGI:1859660]	49.2207	-0.153661	0.171839	0.00659015	0.175217
ENSMUSG00000049588	Ccdc69	coiled-coil domain containing 69 [Source:MGI Symbol;Acc:MGI:1196234]	8.15208	-0.166236	0.257855	0.00657171	0.175217
ENSMUSG00000034783	Cd207	CD207 antigen [Source:MGI Symbol;Acc:MGI:2180021]	70.5916	-0.160046	0.259615	0.00659399	0.175217
ENSMUSG00000029108	Pcdh7	protocadherin 7 [Source:MGI Symbol;Acc:MGI:1860487]	22.4943	-0.176342	0.227129	0.00661137	0.175377
ENSMUSG00000029674	Limk1	LIM-domain containing, protein kinase [Source:MGI Symbol;Acc:MGI:104572]	57.3156	-0.164337	0.193378	0.00667154	0.176264
ENSMUSG00000041577	Prelp	proline arginine-rich end leucine-rich repeat [Source:MGI Symbol;Acc:MGI:2151110]	683.587	-0.157326	0.17951	0.00667279	0.176264
ENSMUSG00000046768	Rhoj	ras homolog family member J [Source:MGI Symbol;Acc:MGI:1931551]	50.351	-0.164624	0.194113	0.00667901	0.176264
ENSMUSG00000018846	Pank3	pantothenate kinase 3 [Source:MGI Symbol;Acc:MGI:2387464]	846.325	0.146103	0.159892	0.00669877	0.176485
ENSMUSG00000031387	Renbp	renin binding protein [Source:MGI Symbol;Acc:MGI:105940]	83.4493	-0.155629	0.177204	0.00674039	0.177279
ENSMUSG00000010095	Slc3a2	solute carrier family 3 (activators of dibasic and neutral amino acid transport), member 2 [Source:MGI Symbol;Acc:MGI:96955]	514.367	-0.0913673	0.0611314	0.00675607	0.17739
ENSMUSG00000035875	AI182371	expressed sequence AI182371 [Source:MGI Symbol;Acc:MGI:2138853]	4998.7	0.0985489	0.0768261	0.00681749	0.177826
ENSMUSG00000027562	Car2	carbonic anhydrase 2 [Source:MGI Symbol;Acc:MGI:88269]	82.4827	-0.133742	0.140251	0.00683019	0.177826
ENSMUSG00000025366	Esyt1	extended synaptotagmin-like protein 1 [Source:MGI Symbol;Acc:MGI:1344426]	295.3	-0.102869	0.0854968	0.00680804	0.177826
ENSMUSG00000038174	Fam126b	family with sequence similarity 126, member B [Source:MGI Symbol;Acc:MGI:1098784]	429.616	0.170713	0.212509	0.00682762	0.177826
ENSMUSG00000070691	Runx3	runt related transcription factor 3 [Source:MGI Symbol;Acc:MGI:102672]	7.28668	-0.160511	0.256987	0.00682993	0.177826
ENSMUSG00000018196	Glrx2	glutaredoxin 2 (thioltransferase) [Source:MGI Symbol;Acc:MGI:1916617]	298.101	0.0876833	0.0535552	0.00686278	0.178075
ENSMUSG00000002210	Smg9	smg-9 homolog, nonsense mediated mRNA decay factor (C. elegans) [Source:MGI Symbol;Acc:MGI:1919247]	119.28	-0.112161	0.103274	0.00685313	0.178075
ENSMUSG00000005338	Cadm3	cell adhesion molecule 3 [Source:MGI Symbol;Acc:MGI:2137858]	73.8777	-0.152477	0.173389	0.00690738	0.178504
ENSMUSG00000058470	Gm8369	predicted gene 8369 [Source:MGI Symbol;Acc:MGI:3645380]	5.4836	-0.143254	0.256539	0.00691394	0.178504
ENSMUSG00000030659	Nucb2	nucleobindin 2 [Source:MGI Symbol;Acc:MGI:1858179]	68.0859	-0.173634	0.232102	0.00691234	0.178504
ENSMUSG00000042613	Pbxip1	pre B cell leukemia transcription factor interacting protein 1 [Source:MGI Symbol;Acc:MGI:2441670]	228.649	-0.116079	0.110887	0.006948	0.179085
ENSMUSG00000024911	Fibp	fibroblast growth factor (acidic) intracellular binding protein [Source:MGI Symbol;Acc:MGI:1926233]	272.848	-0.104503	0.0895973	0.00697051	0.179366
ENSMUSG00000070780	Rbm47	RNA binding motif protein 47 [Source:MGI Symbol;Acc:MGI:2384294]	863.734	0.120139	0.118336	0.00699662	0.179441
ENSMUSG00000057396	Zfp759	zinc finger protein 759 [Source:MGI Symbol;Acc:MGI:2446280]	51.093	0.156735	0.182533	0.00699107	0.179441
ENSMUSG00000117300	Gm18736	predicted gene, 18736 [Source:MGI Symbol;Acc:MGI:5010921]	34.9524	0.172346	0.236477	0.00701719	0.179585
ENSMUSG00000021087	Rtn1	reticulon 1 [Source:MGI Symbol;Acc:MGI:1933947]	27.0794	-0.172397	0.231015	0.00702548	0.179585
ENSMUSG00000027651	Rprd1b	regulation of nuclear pre-mRNA domain containing 1B [Source:MGI Symbol;Acc:MGI:1917720]	355.302	0.0928295	0.0658109	0.00707	0.180425
ENSMUSG00000038179	Slamf7	SLAM family member 7 [Source:MGI Symbol;Acc:MGI:1922595]	24.6948	-0.170842	0.236907	0.00714505	0.18204
ENSMUSG00000001418	Glmp	glycosylated lysosomal membrane protein [Source:MGI Symbol;Acc:MGI:1913318]	784.246	-0.0932261	0.0671131	0.00715954	0.182109
ENSMUSG00000087141	Plcxd2	phosphatidylinositol-specific phospholipase C, X domain containing 2 [Source:MGI Symbol;Acc:MGI:3647874]	1514.78	0.163446	0.200121	0.00717338	0.182162
ENSMUSG00000035572	Dcaf10	DDB1 and CUL4 associated factor 10 [Source:MGI Symbol;Acc:MGI:2140179]	370.829	0.104943	0.0917351	0.00720035	0.182248
ENSMUSG00000031666	Rbl2	RB transcriptional corepressor like 2 [Source:MGI Symbol;Acc:MGI:105085]	417.705	0.117122	0.11435	0.0071997	0.182248
ENSMUSG00000069920	B3gnt9	UDP-GlcNAc:betaGal beta-1,3-N-acetylglucosaminyltransferase 9 [Source:MGI Symbol;Acc:MGI:2142841]	9.29375	-0.164885	0.248835	0.00721564	0.182336
ENSMUSG00000022837	Iqcb1	IQ calmodulin-binding motif containing 1 [Source:MGI Symbol;Acc:MGI:2443764]	63.6197	0.143716	0.161112	0.00724638	0.182814
ENSMUSG00000030844	Rgs10	regulator of G-protein signalling 10 [Source:MGI Symbol;Acc:MGI:1915115]	34.9221	-0.166762	0.212241	0.00728078	0.183085
ENSMUSG00000039199	Zdhhc1	zinc finger, DHHC domain containing 1 [Source:MGI Symbol;Acc:MGI:1918046]	59.1281	-0.146933	0.167292	0.0072796	0.183085
ENSMUSG00000025997	Ikzf2	IKAROS family zinc finger 2 [Source:MGI Symbol;Acc:MGI:1342541]	6.87286	-0.14991	0.254352	0.0073113	0.183152
ENSMUSG00000056529	Ptafr	platelet-activating factor receptor [Source:MGI Symbol;Acc:MGI:106066]	41.6288	-0.164528	0.206351	0.0073308	0.183152
ENSMUSG00000030378	Sult2a8	sulfotransferase family 2A, dehydroepiandrosterone (DHEA)-preferring, member 8 [Source:MGI Symbol;Acc:MGI:1924221]	10006.2	0.162836	0.201448	0.00732289	0.183152
ENSMUSG00000044827	Tlr1	toll-like receptor 1 [Source:MGI Symbol;Acc:MGI:1341295]	45.6946	-0.164367	0.205299	0.00730526	0.183152
ENSMUSG00000000901	Mmp11	matrix metallopeptidase 11 [Source:MGI Symbol;Acc:MGI:97008]	11.6766	-0.162127	0.248916	0.00737382	0.183929
ENSMUSG00000004612	Nkg7	natural killer cell group 7 sequence [Source:MGI Symbol;Acc:MGI:1931250]	14.2101	-0.133861	0.251349	0.00740125	0.184316
ENSMUSG00000061414	Cracr2a	calcium release activated channel regulator 2A [Source:MGI Symbol;Acc:MGI:2685919]	8.79749	-0.16254	0.247379	0.0074408	0.185003
ENSMUSG00000030409	Dmpk	dystrophia myotonica-protein kinase [Source:MGI Symbol;Acc:MGI:94906]	493.33	-0.15336	0.182133	0.00748178	0.185724
ENSMUSG00000073987	Ggh	gamma-glutamyl hydrolase [Source:MGI Symbol;Acc:MGI:1329035]	167.842	-0.10938	0.102069	0.00751783	0.185724
ENSMUSG00000038811	Gngt2	guanine nucleotide binding protein (G protein), gamma transducing activity polypeptide 2 [Source:MGI Symbol;Acc:MGI:893584]	181.741	-0.15608	0.188464	0.00751763	0.185724
ENSMUSG00000017119	Nbr1	NBR1, autophagy cargo receptor [Source:MGI Symbol;Acc:MGI:108498]	3269.19	0.0865259	0.0534692	0.00750343	0.185724
ENSMUSG00000023025	Larp4	La ribonucleoprotein domain family, member 4 [Source:MGI Symbol;Acc:MGI:2443114]	881.1	0.135782	0.150247	0.00761407	0.187801
ENSMUSG00000056687	Gm11696	predicted gene 11696 [Source:MGI Symbol;Acc:MGI:3701776]	7.54338	-0.152531	0.250866	0.00765515	0.188514
ENSMUSG00000024659	Anxa1	annexin A1 [Source:MGI Symbol;Acc:MGI:96819]	106.933	-0.163367	0.212998	0.0077253	0.189677
ENSMUSG00000028059	Arhgef2	rho/rac guanine nucleotide exchange factor (GEF) 2 [Source:MGI Symbol;Acc:MGI:103264]	117.46	-0.151175	0.180781	0.00773375	0.189677
ENSMUSG00000081738	Hmgb1-ps2	high mobility group box 1, pseudogene 2 [Source:MGI Symbol;Acc:MGI:3768537]	10.9063	-0.164417	0.23591	0.00773918	0.189677
ENSMUSG00000005534	Insr	insulin receptor [Source:MGI Symbol;Acc:MGI:96575]	2154.83	0.10239	0.0897321	0.00777042	0.190142
ENSMUSG00000091649	Phf11b	PHD finger protein 11B [Source:MGI Symbol;Acc:MGI:3645789]	31.2516	-0.16272	0.213519	0.00782282	0.191121
ENSMUSG00000048612	Myof	myoferlin [Source:MGI Symbol;Acc:MGI:1919192]	113.981	-0.16397	0.229925	0.00786665	0.191889
ENSMUSG00000112139	Gm47431	predicted gene, 47431 [Source:MGI Symbol;Acc:MGI:6096379]	7.76871	0.13572	0.249381	0.00788584	0.192054
ENSMUSG00000035960	Apex1	apurinic/apyrimidinic endonuclease 1 [Source:MGI Symbol;Acc:MGI:88042]	51.5435	0.157307	0.198064	0.00792545	0.192575
ENSMUSG00000032812	Arap1	ArfGAP with RhoGAP domain, ankyrin repeat and PH domain 1 [Source:MGI Symbol;Acc:MGI:1916960]	852.172	-0.0902886	0.0639202	0.0079323	0.192575
ENSMUSG00000052336	Cx3cr1	chemokine (C-X3-C motif) receptor 1 [Source:MGI Symbol;Acc:MGI:1333815]	38.2829	-0.16181	0.237118	0.00794456	0.192575
ENSMUSG00000031785	Adgrg1	adhesion G protein-coupled receptor G1 [Source:MGI Symbol;Acc:MGI:1340051]	41.3457	-0.156019	0.195447	0.00797208	0.192659
ENSMUSG00000052456	Asna1	arsA arsenite transporter, ATP-binding, homolog 1 (bacterial) [Source:MGI Symbol;Acc:MGI:1928379]	427.774	-0.0941834	0.0732355	0.00799787	0.192659
ENSMUSG00000024013	Fgd2	FYVE, RhoGEF and PH domain containing 2 [Source:MGI Symbol;Acc:MGI:1347084]	97.2634	-0.147399	0.175994	0.00799166	0.192659
ENSMUSG00000019951	Uhrf1bp1l	UHRF1 (ICBP90) binding protein 1-like [Source:MGI Symbol;Acc:MGI:2442888]	798.663	0.103918	0.0940323	0.00799512	0.192659
ENSMUSG00000021629	Slc30a5	solute carrier family 30 (zinc transporter), member 5 [Source:MGI Symbol;Acc:MGI:1916298]	578.903	0.0967709	0.0791654	0.00802962	0.193123
ENSMUSG00000021822	Plau	plasminogen activator, urokinase [Source:MGI Symbol;Acc:MGI:97611]	44.9112	-0.16177	0.219595	0.00807477	0.193907
ENSMUSG00000025165	Sectm1a	secreted and transmembrane 1A [Source:MGI Symbol;Acc:MGI:2384805]	12.6147	-0.157688	0.24107	0.00812476	0.194805
ENSMUSG00000050587	Lrrc4c	leucine rich repeat containing 4C [Source:MGI Symbol;Acc:MGI:2442636]	12.929	-0.152636	0.245621	0.00814357	0.194954
ENSMUSG00000040940	Arhgef1	Rho guanine nucleotide exchange factor (GEF) 1 [Source:MGI Symbol;Acc:MGI:1353510]	735.054	-0.090668	0.0659208	0.00818325	0.195576
ENSMUSG00000022504	Ciita	class II transactivator [Source:MGI Symbol;Acc:MGI:108445]	52.7985	-0.159041	0.210088	0.00820402	0.195576
ENSMUSG00000041642	Kif21b	kinesin family member 21B [Source:MGI Symbol;Acc:MGI:109234]	88.2819	-0.158107	0.206719	0.00821415	0.195576
ENSMUSG00000040829	Zmynd15	zinc finger, MYND-type containing 15 [Source:MGI Symbol;Acc:MGI:3603821]	115.538	-0.139168	0.161904	0.00822014	0.195576
ENSMUSG00000048332	Lhfp	lipoma HMGIC fusion partner [Source:MGI Symbol;Acc:MGI:1920048]	165.517	-0.149528	0.184596	0.00831127	0.197441
ENSMUSG00000074748	Atxn7l3b	ataxin 7-like 3B [Source:MGI Symbol;Acc:MGI:1914971]	1202.07	0.0807105	0.0441583	0.00835676	0.198217
ENSMUSG00000018322	Tomm34	translocase of outer mitochondrial membrane 34 [Source:MGI Symbol;Acc:MGI:1914395]	185.388	-0.0923062	0.0706408	0.00837233	0.198282
ENSMUSG00000004677	Myo9b	myosin IXb [Source:MGI Symbol;Acc:MGI:106624]	691.054	-0.116615	0.121178	0.0084315	0.199378
ENSMUSG00000030768	Disp1	dispatched RND transporter family member 1 [Source:MGI Symbol;Acc:MGI:1916147]	29.2675	-0.153389	0.196535	0.00844648	0.199427
ENSMUSG00000020541	Tom1l1	target of myb1-like 1 (chicken) [Source:MGI Symbol;Acc:MGI:1919193]	316.489	0.0917815	0.0700518	0.00851603	0.200763
ENSMUSG00000041375	Ccdc9	coiled-coil domain containing 9 [Source:MGI Symbol;Acc:MGI:1921443]	277.642	-0.0929133	0.0731307	0.00860491	0.202549
ENSMUSG00000001751	Naglu	alpha-N-acetylglucosaminidase (Sanfilippo disease IIIB) [Source:MGI Symbol;Acc:MGI:1351641]	328.452	-0.109267	0.108157	0.00862633	0.202745
ENSMUSG00000001473	Tubb6	tubulin, beta 6 class V [Source:MGI Symbol;Acc:MGI:1915201]	162.923	-0.121134	0.131052	0.00864147	0.202793
ENSMUSG00000046223	Plaur	plasminogen activator, urokinase receptor [Source:MGI Symbol;Acc:MGI:97612]	24.1841	-0.156985	0.221079	0.00868281	0.203317
ENSMUSG00000020100	Slc29a3	solute carrier family 29 (nucleoside transporters), member 3 [Source:MGI Symbol;Acc:MGI:1918529]	92.0736	-0.137081	0.162118	0.00869011	0.203317
ENSMUSG00000022822	Abcc5	ATP-binding cassette, sub-family C (CFTR/MRP), member 5 [Source:MGI Symbol;Acc:MGI:1351644]	202.495	-0.141254	0.173817	0.00898274	0.204291
ENSMUSG00000028127	Abcd3	ATP-binding cassette, sub-family D (ALD), member 3 [Source:MGI Symbol;Acc:MGI:1349216]	9772.19	0.106595	0.103748	0.00879611	0.204291
ENSMUSG00000015452	Ager	advanced glycosylation end product-specific receptor [Source:MGI Symbol;Acc:MGI:893592]	5.7625	-0.134936	0.243192	0.00897363	0.204291
ENSMUSG00000014496	Ankrd28	ankyrin repeat domain 28 [Source:MGI Symbol;Acc:MGI:2145661]	479.723	0.108446	0.107473	0.00879627	0.204291
ENSMUSG00000022025	Cnmd	chondromodulin [Source:MGI Symbol;Acc:MGI:1341171]	41.6071	0.132841	0.24366	0.00886388	0.204291
ENSMUSG00000071713	Csf2rb	colony stimulating factor 2 receptor, beta, low-affinity (granulocyte-macrophage) [Source:MGI Symbol;Acc:MGI:1339759]	239.52	-0.146901	0.185117	0.00882238	0.204291
ENSMUSG00000004267	Eno2	enolase 2, gamma neuronal [Source:MGI Symbol;Acc:MGI:95394]	6.82246	-0.127342	0.242738	0.00883372	0.204291
ENSMUSG00000024965	Fermt3	fermitin family member 3 [Source:MGI Symbol;Acc:MGI:2147790]	143.857	-0.134894	0.159291	0.00886642	0.204291
ENSMUSG00000106526	Gm42604	predicted gene 42604 [Source:MGI Symbol;Acc:MGI:5662741]	37.889	0.151547	0.198961	0.00887443	0.204291
ENSMUSG00000026879	Gsn	gelsolin [Source:MGI Symbol;Acc:MGI:95851]	602.13	-0.153474	0.208937	0.00896858	0.204291
ENSMUSG00000020246	Hcfc2	host cell factor C2 [Source:MGI Symbol;Acc:MGI:1915183]	181.756	0.0989537	0.0883759	0.00892927	0.204291
ENSMUSG00000020427	Igfbp3	insulin-like growth factor binding protein 3 [Source:MGI Symbol;Acc:MGI:96438]	412.973	-0.142438	0.175401	0.00888562	0.204291
ENSMUSG00000042106	Inka1	inka box actin regulator 1 [Source:MGI Symbol;Acc:MGI:1915426]	4.99011	-0.126085	0.242498	0.00880691	0.204291
ENSMUSG00000022614	Lmf2	lipase maturation factor 2 [Source:MGI Symbol;Acc:MGI:2146015]	318.876	-0.0859402	0.0575839	0.00896437	0.204291
ENSMUSG00000024960	Plcb3	phospholipase C, beta 3 [Source:MGI Symbol;Acc:MGI:104778]	330.729	-0.0836699	0.0520801	0.00897499	0.204291
ENSMUSG00000052516	Robo2	roundabout guidance receptor 2 [Source:MGI Symbol;Acc:MGI:1890110]	39.5315	-0.152704	0.205595	0.00897644	0.204291
ENSMUSG00000071177	Serpina1d	serine (or cysteine) peptidase inhibitor, clade A, member 1D [Source:MGI Symbol;Acc:MGI:891968]	24589.8	0.104878	0.10094	0.00892726	0.204291
ENSMUSG00000078439	Smim24	small integral membrane protein 24 [Source:MGI Symbol;Acc:MGI:1919523]	12.0889	-0.153751	0.234174	0.00879656	0.204291
ENSMUSG00000034059	Ypel4	yippee like 4 [Source:MGI Symbol;Acc:MGI:3605071]	5.54306	-0.118307	0.23948	0.00882122	0.204291
ENSMUSG00000003421	Nosip	nitric oxide synthase interacting protein [Source:MGI Symbol;Acc:MGI:1913644]	224.091	-0.0930835	0.0756107	0.0090595	0.205734
ENSMUSG00000059923	Grb2	growth factor receptor bound protein 2 [Source:MGI Symbol;Acc:MGI:95805]	716.521	-0.0813073	0.0471365	0.00909065	0.206139
ENSMUSG00000107402	4732416N19Rik	RIKEN cDNA 4732416N19 gene [Source:MGI Symbol;Acc:MGI:2444634]	5.38498	0.131678	0.24205	0.00914157	0.206488
ENSMUSG00000030168	Adipor2	adiponectin receptor 2 [Source:MGI Symbol;Acc:MGI:93830]	8889.43	0.0910437	0.071078	0.00914608	0.206488
ENSMUSG00000113238	Gm47251	predicted gene, 47251 [Source:MGI Symbol;Acc:MGI:6096078]	7.99227	0.138799	0.241805	0.00914276	0.206488
ENSMUSG00000059659	Gm10069	predicted gene 10069 [Source:MGI Symbol;Acc:MGI:3641875]	10.9318	0.147224	0.236933	0.00920263	0.20716
ENSMUSG00000063065	Mapk3	mitogen-activated protein kinase 3 [Source:MGI Symbol;Acc:MGI:1346859]	500.92	-0.0999606	0.0919214	0.00920182	0.20716
ENSMUSG00000004707	Ly9	lymphocyte antigen 9 [Source:MGI Symbol;Acc:MGI:96885]	96.7655	-0.148865	0.196801	0.00921695	0.20718
ENSMUSG00000040212	Emp3	epithelial membrane protein 3 [Source:MGI Symbol;Acc:MGI:1098729]	45.9983	-0.14828	0.195893	0.0092708	0.208089
ENSMUSG00000017686	Rhot1	ras homolog family member T1 [Source:MGI Symbol;Acc:MGI:1926078]	594.802	0.0856452	0.0580973	0.00929558	0.208342
ENSMUSG00000032245	Cln6	ceroid-lipofuscinosis, neuronal 6 [Source:MGI Symbol;Acc:MGI:2159324]	102.147	-0.138558	0.171371	0.00932414	0.208378
ENSMUSG00000037820	Tgm2	transglutaminase 2, C polypeptide [Source:MGI Symbol;Acc:MGI:98731]	1532.02	-0.112035	0.11755	0.00931405	0.208378
ENSMUSG00000028378	Ptgr1	prostaglandin reductase 1 [Source:MGI Symbol;Acc:MGI:1914353]	45.4378	-0.150604	0.208651	0.00940105	0.209492
ENSMUSG00000022351	Sqle	squalene epoxidase [Source:MGI Symbol;Acc:MGI:109296]	480.816	0.129038	0.24047	0.00938979	0.209492
ENSMUSG00000038058	Nod1	nucleotide-binding oligomerization domain containing 1 [Source:MGI Symbol;Acc:MGI:1341839]	223.179	-0.106821	0.107562	0.0094196	0.209603
ENSMUSG00000029923	Rab19	RAB19, member RAS oncogene family [Source:MGI Symbol;Acc:MGI:103292]	7.4303	-0.127772	0.23995	0.00945862	0.209905
ENSMUSG00000076928	Trac	T cell receptor alpha constant [Source:MGI Symbol;Acc:MGI:4439838]	9.2476	-0.121156	0.238303	0.0094603	0.209905
ENSMUSG00000056383	AI987944	expressed sequence AI987944 [Source:MGI Symbol;Acc:MGI:2142079]	188.132	0.108426	0.111613	0.00955808	0.211542
ENSMUSG00000037826	Ppm1k	protein phosphatase 1K (PP2C domain containing) [Source:MGI Symbol;Acc:MGI:2442111]	1464.54	0.1214	0.137692	0.00956147	0.211542
ENSMUSG00000022526	Zfp251	zinc finger protein 251 [Source:MGI Symbol;Acc:MGI:1918841]	29.7931	-0.137936	0.172601	0.0095804	0.211658
ENSMUSG00000037860	Aim2	absent in melanoma 2 [Source:MGI Symbol;Acc:MGI:2686159]	47.8521	-0.145748	0.196287	0.00974809	0.213341
ENSMUSG00000034266	Batf	basic leucine zipper transcription factor, ATF-like [Source:MGI Symbol;Acc:MGI:1859147]	9.42174	-0.145342	0.231456	0.00975442	0.213341
ENSMUSG00000037944	Ccr7	chemokine (C-C motif) receptor 7 [Source:MGI Symbol;Acc:MGI:103011]	11.6304	-0.142847	0.234584	0.00973938	0.213341
ENSMUSG00000032966	Fkbp1a	FK506 binding protein 1a [Source:MGI Symbol;Acc:MGI:95541]	647.268	-0.10298	0.1012	0.00975092	0.213341
ENSMUSG00000032698	Lmo2	LIM domain only 2 [Source:MGI Symbol;Acc:MGI:102811]	93.9826	-0.117039	0.129983	0.00972015	0.213341
ENSMUSG00000048779	P2ry6	pyrimidinergic receptor P2Y, G-protein coupled, 6 [Source:MGI Symbol;Acc:MGI:2673874]	28.1538	-0.148632	0.211387	0.0097669	0.213341
ENSMUSG00000021720	Rnf180	ring finger protein 180 [Source:MGI Symbol;Acc:MGI:1919066]	8.95277	-0.142973	0.234878	0.0097037	0.213341
ENSMUSG00000057948	Unc13d	unc-13 homolog D [Source:MGI Symbol;Acc:MGI:1917700]	24.9759	-0.143718	0.188875	0.00969541	0.213341
ENSMUSG00000021906	Oxnad1	oxidoreductase NAD-binding domain containing 1 [Source:MGI Symbol;Acc:MGI:1916953]	336.172	0.0901262	0.071706	0.00981477	0.213782
ENSMUSG00000020439	Smtn	smoothelin [Source:MGI Symbol;Acc:MGI:1354727]	73.9838	-0.13614	0.170684	0.00980141	0.213782
ENSMUSG00000020788	Atp2a3	ATPase, Ca++ transporting, ubiquitous [Source:MGI Symbol;Acc:MGI:1194503]	31.0546	-0.132545	0.162817	0.00982863	0.213783
ENSMUSG00000000682	Cd52	CD52 antigen [Source:MGI Symbol;Acc:MGI:1346088]	165.12	-0.137821	0.175529	0.00988046	0.214285
ENSMUSG00000024644	Cndp2	CNDP dipeptidase 2 (metallopeptidase M20 family) [Source:MGI Symbol;Acc:MGI:1913304]	546.29	-0.094576	0.08284	0.00986624	0.214285
ENSMUSG00000031778	Cx3cl1	chemokine (C-X3-C motif) ligand 1 [Source:MGI Symbol;Acc:MGI:1097153]	19.9788	-0.147646	0.212259	0.0099322	0.214285
ENSMUSG00000024501	Dpysl3	dihydropyrimidinase-like 3 [Source:MGI Symbol;Acc:MGI:1349762]	28.1888	-0.14661	0.205333	0.00996257	0.214285
ENSMUSG00000070000	Fcho1	FCH domain only 1 [Source:MGI Symbol;Acc:MGI:1921265]	9.82456	-0.14764	0.21601	0.00995147	0.214285
ENSMUSG00000042821	Snai1	snail family zinc finger 1 [Source:MGI Symbol;Acc:MGI:98330]	10.6778	-0.144631	0.229989	0.00991762	0.214285
ENSMUSG00000024378	Stard4	StAR-related lipid transfer (START) domain containing 4 [Source:MGI Symbol;Acc:MGI:2156764]	1125.07	0.146956	0.20668	0.0099412	0.214285
ENSMUSG00000049625	Tifab	TRAF-interacting protein with forkhead-associated domain, family member B [Source:MGI Symbol;Acc:MGI:2385852]	64.9142	-0.132743	0.164262	0.00994092	0.214285
ENSMUSG00000034216	Vps18	VPS18 CORVET/HOPS core subunit [Source:MGI Symbol;Acc:MGI:2443626]	241.111	-0.0931404	0.0800016	0.0100009	0.214811
ENSMUSG00000068587	Mgam	maltase-glucoamylase [Source:MGI Symbol;Acc:MGI:1203495]	1627.58	0.112818	0.12342	0.0100567	0.21571
ENSMUSG00000022587	Ly6e	lymphocyte antigen 6 complex, locus E [Source:MGI Symbol;Acc:MGI:106651]	3757.55	-0.107425	0.112474	0.0101036	0.216415
ENSMUSG00000073982	Rhog	ras homolog family member G [Source:MGI Symbol;Acc:MGI:1928370]	262.963	-0.103105	0.103372	0.0101271	0.21662
ENSMUSG00000030798	Cd37	CD37 antigen [Source:MGI Symbol;Acc:MGI:88330]	70.1076	-0.134554	0.170547	0.0101623	0.216772
ENSMUSG00000074183	Gsta1	glutathione S-transferase, alpha 1 (Ya) [Source:MGI Symbol;Acc:MGI:1095417]	80.5173	-0.117259	0.234453	0.0101543	0.216772
ENSMUSG00000049295	Zfp219	zinc finger protein 219 [Source:MGI Symbol;Acc:MGI:1917140]	252.086	-0.10063	0.0982578	0.0101918	0.217103
ENSMUSG00000028019	Pdgfc	platelet-derived growth factor, C polypeptide [Source:MGI Symbol;Acc:MGI:1859631]	62.5201	-0.142324	0.192789	0.0102137	0.217269
ENSMUSG00000089991	Gm16332	predicted gene 16332 [Source:MGI Symbol;Acc:MGI:3840155]	279.414	0.117918	0.135084	0.010248	0.217699
ENSMUSG00000078771	Evi2a	ecotropic viral integration site 2a [Source:MGI Symbol;Acc:MGI:95458]	39.4584	-0.143567	0.19957	0.0103055	0.218621
ENSMUSG00000030323	Ift122	intraflagellar transport 122 [Source:MGI Symbol;Acc:MGI:1932386]	69.8867	-0.116669	0.132963	0.0103229	0.218689
ENSMUSG00000039294	Cybc1	cytochrome b 245 chaperone 1 [Source:MGI Symbol;Acc:MGI:2384959]	166.12	-0.0932284	0.0818239	0.0103606	0.219188
ENSMUSG00000093579	Gm20036	predicted gene, 20036 [Source:MGI Symbol;Acc:MGI:5012221]	6.67333	0.12531	0.235054	0.0104217	0.22018
ENSMUSG00000031965	Tbx20	T-box 20 [Source:MGI Symbol;Acc:MGI:1888496]	54.7574	-0.140318	0.189747	0.0104409	0.220285
ENSMUSG00000079737	3110001I22Rik	RIKEN cDNA 3110001I22 gene [Source:MGI Symbol;Acc:MGI:1913848]	26.7865	0.141303	0.196437	0.0106057	0.221614
ENSMUSG00000057037	Cfhr1	complement factor H-related 1 [Source:MGI Symbol;Acc:MGI:2138169]	1891.81	0.111126	0.122921	0.010587	0.221614
ENSMUSG00000046841	Ckap4	cytoskeleton-associated protein 4 [Source:MGI Symbol;Acc:MGI:2444926]	54.278	-0.136843	0.181453	0.0106105	0.221614
ENSMUSG00000081944	Gm12276	predicted gene 12276 [Source:MGI Symbol;Acc:MGI:3649700]	19.474	0.143594	0.210611	0.0105706	0.221614
ENSMUSG00000039316	Rftn1	raftlin lipid raft linker 1 [Source:MGI Symbol;Acc:MGI:1923688]	46.6762	-0.143281	0.205104	0.0105384	0.221614
ENSMUSG00000041354	Rgl2	ral guanine nucleotide dissociation stimulator-like 2 [Source:MGI Symbol;Acc:MGI:107483]	310.509	-0.0973254	0.092773	0.0106185	0.221614
ENSMUSG00000037217	Syn1	synapsin I [Source:MGI Symbol;Acc:MGI:98460]	19.6068	-0.143514	0.214872	0.0105818	0.221614
ENSMUSG00000039239	Tgfb2	transforming growth factor, beta 2 [Source:MGI Symbol;Acc:MGI:98726]	12.6902	-0.1376	0.230791	0.010523	0.221614
ENSMUSG00000054675	Tmem119	transmembrane protein 119 [Source:MGI Symbol;Acc:MGI:2385228]	22.909	-0.130686	0.233387	0.0106429	0.221822
ENSMUSG00000027801	Tm4sf4	transmembrane 4 superfamily member 4 [Source:MGI Symbol;Acc:MGI:2385173]	1176.13	-0.109838	0.120744	0.010687	0.222442
ENSMUSG00000023886	Smoc2	SPARC related modular calcium binding 2 [Source:MGI Symbol;Acc:MGI:1929881]	141.46	-0.141114	0.200003	0.0107894	0.224271
ENSMUSG00000038034	Igsf8	immunoglobulin superfamily, member 8 [Source:MGI Symbol;Acc:MGI:2154090]	143.296	-0.136129	0.182589	0.010864	0.225216
ENSMUSG00000046402	Rbp1	retinol binding protein 1, cellular [Source:MGI Symbol;Acc:MGI:97876]	183.177	-0.140904	0.200677	0.0108533	0.225216
ENSMUSG00000029322	Plac8	placenta-specific 8 [Source:MGI Symbol;Acc:MGI:2445289]	149.494	-0.135865	0.182418	0.0109123	0.225914
ENSMUSG00000025212	Sfxn3	sideroflexin 3 [Source:MGI Symbol;Acc:MGI:2137679]	38.8556	-0.122848	0.150522	0.0109717	0.226841
ENSMUSG00000007029	Vars	valyl-tRNA synthetase [Source:MGI Symbol;Acc:MGI:90675]	404.985	-0.088518	0.0725756	0.0110118	0.227366
ENSMUSG00000031342	Gpm6b	glycoprotein m6b [Source:MGI Symbol;Acc:MGI:107672]	17.134	-0.139789	0.219389	0.0110382	0.227607
ENSMUSG00000063354	Slc39a4	solute carrier family 39 (zinc transporter), member 4 [Source:MGI Symbol;Acc:MGI:1919277]	533.151	-0.133995	0.178724	0.0110592	0.227738
ENSMUSG00000031875	Cmtm3	CKLF-like MARVEL transmembrane domain containing 3 [Source:MGI Symbol;Acc:MGI:2447162]	180.415	-0.118985	0.143078	0.0111318	0.228928
ENSMUSG00000020777	Acox1	acyl-Coenzyme A oxidase 1, palmitoyl [Source:MGI Symbol;Acc:MGI:1330812]	47447	0.101473	0.104993	0.0111868	0.229752
ENSMUSG00000021998	Lcp1	lymphocyte cytosolic protein 1 [Source:MGI Symbol;Acc:MGI:104808]	1585.39	-0.0834051	0.0594321	0.0112853	0.229824
ENSMUSG00000041891	Lman1	lectin, mannose-binding, 1 [Source:MGI Symbol;Acc:MGI:1917611]	2843.78	0.0864278	0.0678232	0.0112459	0.229824
ENSMUSG00000020105	Lrig3	leucine-rich repeats and immunoglobulin-like domains 3 [Source:MGI Symbol;Acc:MGI:2443955]	152.241	0.108832	0.12151	0.0112235	0.229824
ENSMUSG00000028158	Mttp	microsomal triglyceride transfer protein [Source:MGI Symbol;Acc:MGI:106926]	4468.47	0.0892586	0.0754	0.0112156	0.229824
ENSMUSG00000024349	Tmem173	transmembrane protein 173 [Source:MGI Symbol;Acc:MGI:1919762]	49.4185	-0.129166	0.167989	0.0112792	0.229824
ENSMUSG00000047412	Zbtb44	zinc finger and BTB domain containing 44 [Source:MGI Symbol;Acc:MGI:1925123]	797.204	0.0900202	0.0777429	0.0112943	0.229824
ENSMUSG00000005267	Zfp287	zinc finger protein 287 [Source:MGI Symbol;Acc:MGI:2176561]	7.49977	-0.13177	0.228245	0.0112879	0.229824
ENSMUSG00000044339	Alkbh2	alkB homolog 2, alpha-ketoglutarate-dependent dioxygenase [Source:MGI Symbol;Acc:MGI:2141032]	39.8268	-0.136036	0.18893	0.0113233	0.229896
ENSMUSG00000051444	Bbs12	Bardet-Biedl syndrome 12 (human) [Source:MGI Symbol;Acc:MGI:2686651]	6.64445	-0.128245	0.229637	0.0113362	0.229896
ENSMUSG00000024360	Etf1	eukaryotic translation termination factor 1 [Source:MGI Symbol;Acc:MGI:2385071]	1355.7	0.0858097	0.0664759	0.0113424	0.229896
ENSMUSG00000033128	Gga1	golgi associated, gamma adaptin ear containing, ARF binding protein 1 [Source:MGI Symbol;Acc:MGI:2146207]	487.069	-0.082585	0.0574217	0.0113756	0.23016
ENSMUSG00000073716	Gm13241	predicted gene 13241 [Source:MGI Symbol;Acc:MGI:3649920]	4.2676	-0.0756757	0.203277	0.0114001	0.23016
ENSMUSG00000043017	Ptgir	prostaglandin I receptor (IP) [Source:MGI Symbol;Acc:MGI:99535]	6.17686	-0.131306	0.227655	0.0113977	0.23016
ENSMUSG00000116508	Gm49463	predicted gene, 49463 [Source:MGI Symbol;Acc:MGI:6155122]	38.813	0.137458	0.198147	0.0114575	0.231018
ENSMUSG00000022679	Mpv17l	Mpv17 transgene, kidney disease mutant-like [Source:MGI Symbol;Acc:MGI:2135951]	237.58	0.129626	0.171667	0.0115331	0.231336
ENSMUSG00000031644	Nek1	NIMA (never in mitosis gene a)-related expressed kinase 1 [Source:MGI Symbol;Acc:MGI:97303]	163.963	0.100696	0.10473	0.0114995	0.231336
ENSMUSG00000030359	Pzp	PZP, alpha-2-macroglobulin like [Source:MGI Symbol;Acc:MGI:87854]	49716.6	0.0895898	0.0775985	0.0115304	0.231336
ENSMUSG00000030534	Vps33b	vacuolar protein sorting 33B [Source:MGI Symbol;Acc:MGI:2446237]	106.087	-0.0990637	0.100967	0.0115046	0.231336
ENSMUSG00000027180	Fbxo3	F-box protein 3 [Source:MGI Symbol;Acc:MGI:1929084]	1440.45	0.0898297	0.0784249	0.0115756	0.231764
ENSMUSG00000038740	Mvb12b	multivesicular body subunit 12B [Source:MGI Symbol;Acc:MGI:1919793]	39.0223	-0.134051	0.185784	0.0115845	0.231764
ENSMUSG00000046207	Pik3r6	phosphoinositide-3-kinase regulatory subunit 5 [Source:MGI Symbol;Acc:MGI:2144613]	23.8629	-0.125805	0.162467	0.0116124	0.232002
ENSMUSG00000027784	Ppm1l	protein phosphatase 1 (formerly 2C)-like [Source:MGI Symbol;Acc:MGI:2139740]	223.784	0.0972744	0.0973073	0.0116264	0.232002
ENSMUSG00000048787	Dcun1d3	DCN1, defective in cullin neddylation 1, domain containing 3 (S. cerevisiae) [Source:MGI Symbol;Acc:MGI:2679003]	212.812	0.119639	0.148092	0.0116554	0.232281
ENSMUSG00000005142	Man2b1	mannosidase 2, alpha B1 [Source:MGI Symbol;Acc:MGI:107286]	1607.4	-0.0901788	0.0798045	0.0116839	0.232551
ENSMUSG00000038069	Cdkn2aip	CDKN2A interacting protein [Source:MGI Symbol;Acc:MGI:1918175]	158.575	0.108601	0.124111	0.0117973	0.234208
ENSMUSG00000031799	Tpm4	tropomyosin 4 [Source:MGI Symbol;Acc:MGI:2449202]	388.802	-0.105517	0.117179	0.0117975	0.234208
ENSMUSG00000046722	Cdc42se1	CDC42 small effector 1 [Source:MGI Symbol;Acc:MGI:1889510]	320.123	-0.089419	0.0784234	0.011837	0.234486
ENSMUSG00000025855	Prkar1b	protein kinase, cAMP dependent regulatory, type I beta [Source:MGI Symbol;Acc:MGI:97759]	7.45245	-0.124855	0.227595	0.0118418	0.234486
ENSMUSG00000024780	Cdc37l1	cell division cycle 37-like 1 [Source:MGI Symbol;Acc:MGI:1914322]	743.084	0.0892288	0.0781033	0.0118831	0.235002
ENSMUSG00000031825	Crispld2	cysteine-rich secretory protein LCCL domain containing 2 [Source:MGI Symbol;Acc:MGI:1926142]	23.1512	-0.13597	0.204154	0.011899	0.235017
ENSMUSG00000031865	Dctn1	dynactin 1 [Source:MGI Symbol;Acc:MGI:107745]	480.481	-0.0809085	0.0546219	0.0119663	0.235744
ENSMUSG00000063884	Ptcd3	pentatricopeptide repeat domain 3 [Source:MGI Symbol;Acc:MGI:1917206]	482.733	0.0837728	0.0629697	0.0119555	0.235744
ENSMUSG00000003549	Ercc1	excision repair cross-complementing rodent repair deficiency, complementation group 1 [Source:MGI Symbol;Acc:MGI:95412]	46.1032	-0.120032	0.151807	0.0120527	0.237143
ENSMUSG00000089715	Cbx6	chromobox 6 [Source:MGI Symbol;Acc:MGI:3512628]	91.332	-0.129115	0.177584	0.0122191	0.240018
ENSMUSG00000014470	Rnf166	ring finger protein 166 [Source:MGI Symbol;Acc:MGI:1915968]	169.011	-0.0896497	0.0806786	0.0122298	0.240018
ENSMUSG00000044221	Grsf1	G-rich RNA sequence binding factor 1 [Source:MGI Symbol;Acc:MGI:106479]	1506.7	0.0807274	0.0550332	0.0122555	0.240217
ENSMUSG00000017670	Elmo2	engulfment and cell motility 2 [Source:MGI Symbol;Acc:MGI:2153045]	177.393	-0.0991954	0.105069	0.0123148	0.240768
ENSMUSG00000055805	Fmnl1	formin-like 1 [Source:MGI Symbol;Acc:MGI:1888994]	43.631	-0.130414	0.183179	0.0123106	0.240768
ENSMUSG00000009585	Apobec3	apolipoprotein B mRNA editing enzyme, catalytic polypeptide 3 [Source:MGI Symbol;Acc:MGI:1933111]	73.7267	-0.123048	0.161898	0.012385	0.241135
ENSMUSG00000045763	Basp1	brain abundant, membrane attached signal protein 1 [Source:MGI Symbol;Acc:MGI:1917600]	36.715	-0.133593	0.204419	0.0123754	0.241135
ENSMUSG00000027386	Fbln7	fibulin 7 [Source:MGI Symbol;Acc:MGI:1917620]	18.8765	-0.133339	0.201823	0.0124097	0.241135
ENSMUSG00000041734	Kirrel	kirre like nephrin family adhesion molecule 1 [Source:MGI Symbol;Acc:MGI:1891396]	48.252	-0.133285	0.201082	0.0124115	0.241135
ENSMUSG00000029723	Tsc22d4	TSC22 domain family, member 4 [Source:MGI Symbol;Acc:MGI:1926079]	193.771	-0.0968174	0.09964	0.0123815	0.241135
ENSMUSG00000030649	Anapc15	anaphase promoting complex C subunit 15 [Source:MGI Symbol;Acc:MGI:1922680]	47.2742	-0.116426	0.146818	0.012586	0.241492
ENSMUSG00000040751	Lat2	linker for activation of T cells family, member 2 [Source:MGI Symbol;Acc:MGI:1926479]	9.55866	-0.132333	0.212522	0.0124667	0.241492
ENSMUSG00000040280	Ndufa4l2	Ndufa4, mitochondrial complex associated like 2 [Source:MGI Symbol;Acc:MGI:3039567]	21.1354	-0.133021	0.204502	0.0124911	0.241492
ENSMUSG00000083820	Ndufs6b	NADH:ubiquinone oxidoreductase subunit S6B [Source:MGI Symbol;Acc:MGI:3648526]	37.8546	0.132055	0.195699	0.0125584	0.241492
ENSMUSG00000001025	S100a6	S100 calcium binding protein A6 (calcyclin) [Source:MGI Symbol;Acc:MGI:1339467]	37.4622	-0.118956	0.225179	0.0125235	0.241492
ENSMUSG00000034850	Tmem127	transmembrane protein 127 [Source:MGI Symbol;Acc:MGI:1916720]	822.48	0.0735953	0.0396418	0.0125706	0.241492
ENSMUSG00000034435	Tmem30b	transmembrane protein 30B [Source:MGI Symbol;Acc:MGI:2442082]	472.939	0.080649	0.0555748	0.012493	0.241492
ENSMUSG00000036565	Ttyh3	tweety family member 3 [Source:MGI Symbol;Acc:MGI:1925589]	147.013	-0.116764	0.147466	0.0125609	0.241492
ENSMUSG00000022401	Xpnpep3	X-prolyl aminopeptidase 3, mitochondrial [Source:MGI Symbol;Acc:MGI:2445217]	333.118	0.102325	0.113182	0.0124655	0.241492
ENSMUSG00000063488	Zkscan7	zinc finger with KRAB and SCAN domains 7 [Source:MGI Symbol;Acc:MGI:3040678]	274.675	0.110607	0.133007	0.0125758	0.241492
ENSMUSG00000036136	Fam110c	family with sequence similarity 110, member C [Source:MGI Symbol;Acc:MGI:1918813]	13.2913	-0.129015	0.218074	0.0126436	0.242296
ENSMUSG00000036093	Arl5a	ADP-ribosylation factor-like 5A [Source:MGI Symbol;Acc:MGI:1922673]	1301.06	0.0964261	0.100622	0.0128139	0.242746
ENSMUSG00000022687	Boc	biregional cell adhesion molecule-related/down-regulated by oncogenes (Cdon) binding protein [Source:MGI Symbol;Acc:MGI:2151153]	8.35137	-0.114349	0.224281	0.0127583	0.242746
ENSMUSG00000071347	C1qtnf9	C1q and tumor necrosis factor related protein 9 [Source:MGI Symbol;Acc:MGI:3045252]	9.34818	-0.129555	0.215984	0.0127284	0.242746
ENSMUSG00000022419	Deptor	DEP domain containing MTOR-interacting protein [Source:MGI Symbol;Acc:MGI:2146322]	2914.89	0.111932	0.137141	0.0127521	0.242746
ENSMUSG00000089698	Gm2541	predicted pseudogene 2541 [Source:MGI Symbol;Acc:MGI:3780709]	9.50396	0.116949	0.224458	0.0127192	0.242746
ENSMUSG00000068329	Htra2	HtrA serine peptidase 2 [Source:MGI Symbol;Acc:MGI:1928676]	121.583	-0.0940088	0.0945033	0.0128022	0.242746
ENSMUSG00000032243	Itga11	integrin alpha 11 [Source:MGI Symbol;Acc:MGI:2442114]	4.94016	-0.0865706	0.21127	0.0127738	0.242746
ENSMUSG00000027859	Ngf	nerve growth factor [Source:MGI Symbol;Acc:MGI:97321]	62.7664	-0.127961	0.180929	0.0128023	0.242746
ENSMUSG00000074746	Pdzd8	PDZ domain containing 8 [Source:MGI Symbol;Acc:MGI:2677270]	493.263	0.10392	0.118705	0.012824	0.242746
ENSMUSG00000050737	Ptges	prostaglandin E synthase [Source:MGI Symbol;Acc:MGI:1927593]	11.9317	-0.130446	0.212227	0.0128037	0.242746
ENSMUSG00000061689	Dlgap4	DLG associated protein 4 [Source:MGI Symbol;Acc:MGI:2138865]	317.665	-0.0843169	0.0680784	0.0128746	0.243109
ENSMUSG00000026627	Pacc1	proton activated chloride channel 1 [Source:MGI Symbol;Acc:MGI:1914200]	37.1344	-0.129585	0.188727	0.0128659	0.243109
ENSMUSG00000068085	Cyp2d11	cytochrome P450, family 2, subfamily d, polypeptide 11 [Source:MGI Symbol;Acc:MGI:88603]	42.4742	0.0867647	0.211201	0.0129238	0.243443
ENSMUSG00000015597	Zfp318	zinc finger protein 318 [Source:MGI Symbol;Acc:MGI:1889348]	467.388	0.0874019	0.0772845	0.0129198	0.243443
ENSMUSG00000022489	Pde1b	phosphodiesterase 1B, Ca2+-calmodulin dependent [Source:MGI Symbol;Acc:MGI:97523]	45.9262	-0.126732	0.178622	0.0129675	0.243969
ENSMUSG00000041058	Wwp1	WW domain containing E3 ubiquitin protein ligase 1 [Source:MGI Symbol;Acc:MGI:1861728]	1173.4	0.0921042	0.0904795	0.0130114	0.244496
ENSMUSG00000059674	Cdh24	cadherin-like 24 [Source:MGI Symbol;Acc:MGI:1928330]	10.1733	-0.127261	0.215879	0.0130804	0.245495
ENSMUSG00000067038	Rps12-ps3	ribosomal protein S12, pseudogene 3 [Source:MGI Symbol;Acc:MGI:3704503]	62.0334	-0.122033	0.221041	0.0131027	0.245617
ENSMUSG00000028773	Fabp3	fatty acid binding protein 3, muscle and heart [Source:MGI Symbol;Acc:MGI:95476]	21.6387	0.0316667	0.147492	0.0131408	0.246031
ENSMUSG00000001348	Acp5	acid phosphatase 5, tartrate resistant [Source:MGI Symbol;Acc:MGI:87883]	1251.02	-0.0825591	0.0640114	0.0132267	0.247341
ENSMUSG00000030539	Sema4b	sema domain, immunoglobulin domain (Ig), transmembrane domain (TM) and short cytoplasmic domain, (semaphorin) 4B [Source:MGI Symbol;Acc:MGI:107559]	98.5289	-0.103013	0.118987	0.0133143	0.248379
ENSMUSG00000024077	Strn	striatin, calmodulin binding protein [Source:MGI Symbol;Acc:MGI:1333757]	260.685	0.0880437	0.0806476	0.0133033	0.248379
ENSMUSG00000058655	Eif4b	eukaryotic translation initiation factor 4B [Source:MGI Symbol;Acc:MGI:95304]	4164.13	0.0779965	0.0505397	0.0133984	0.249347
ENSMUSG00000038463	Olfml2b	olfactomedin-like 2B [Source:MGI Symbol;Acc:MGI:2443310]	7.39495	-0.108428	0.221267	0.0133978	0.249347
ENSMUSG00000001794	Capns1	calpain, small subunit 1 [Source:MGI Symbol;Acc:MGI:88266]	1599.55	-0.0821385	0.0634729	0.0134401	0.249759
ENSMUSG00000001467	Cyp51	cytochrome P450, family 51 [Source:MGI Symbol;Acc:MGI:106040]	1332.68	0.128487	0.199165	0.0134529	0.249759
ENSMUSG00000030720	Cln3	ceroid lipofuscinosis, neuronal 3, juvenile (Batten, Spielmeyer-Vogt disease) [Source:MGI Symbol;Acc:MGI:107537]	215.422	-0.0862887	0.0770053	0.0136577	0.253145
ENSMUSG00000031538	Plat	plasminogen activator, tissue [Source:MGI Symbol;Acc:MGI:97610]	23.1164	-0.113169	0.220676	0.013668	0.253145
ENSMUSG00000021189	Atxn3	ataxin 3 [Source:MGI Symbol;Acc:MGI:1099442]	285.524	0.0893323	0.08605	0.0137453	0.253969
ENSMUSG00000004044	Cavin1	caveolae associated 1 [Source:MGI Symbol;Acc:MGI:1277968]	136.882	-0.119561	0.163806	0.0137618	0.253969
ENSMUSG00000021832	Psmc6	proteasome (prosome, macropain) 26S subunit, ATPase, 6 [Source:MGI Symbol;Acc:MGI:1914339]	1114.74	0.0786114	0.0533784	0.013757	0.253969
ENSMUSG00000031631	Cfap97	cilia and flagella associated protein 97 [Source:MGI Symbol;Acc:MGI:1914006]	184.634	0.0960807	0.104461	0.0138714	0.254474
ENSMUSG00000020009	Ifngr1	interferon gamma receptor 1 [Source:MGI Symbol;Acc:MGI:107655]	346.757	-0.0918245	0.0931146	0.0138124	0.254474
ENSMUSG00000020988	L2hgdh	L-2-hydroxyglutarate dehydrogenase [Source:MGI Symbol;Acc:MGI:2384968]	826.719	0.0888586	0.0850648	0.0138282	0.254474
ENSMUSG00000074577	Ripor3	RIPOR family member 3 [Source:MGI Symbol;Acc:MGI:1916803]	35.1815	-0.1114	0.142481	0.0138582	0.254474
ENSMUSG00000029233	Srd5a3	steroid 5 alpha-reductase 3 [Source:MGI Symbol;Acc:MGI:1930252]	184.588	-0.0918285	0.0932351	0.0138386	0.254474
ENSMUSG00000020178	Adora2a	adenosine A2a receptor [Source:MGI Symbol;Acc:MGI:99402]	23.6164	-0.120996	0.169871	0.0139371	0.254708
ENSMUSG00000097639	Platr4	pluripotency associated transcript 4 [Source:MGI Symbol;Acc:MGI:1925956]	8.45176	0.111928	0.219759	0.0139141	0.254708
ENSMUSG00000032322	Pstpip1	proline-serine-threonine phosphatase-interacting protein 1 [Source:MGI Symbol;Acc:MGI:1321396]	14.3285	-0.123621	0.212617	0.0139272	0.254708
ENSMUSG00000034353	Ramp1	receptor (calcitonin) activity modifying protein 1 [Source:MGI Symbol;Acc:MGI:1858418]	48.7238	-0.12524	0.187287	0.01395	0.254708
ENSMUSG00000094796	BC147527	cDNA sequence BC147527 [Source:MGI Symbol;Acc:MGI:4840510]	4.66899	-0.1035	0.218163	0.0140508	0.255727
ENSMUSG00000050357	Carmil2	capping protein regulator and myosin 1 linker 2 [Source:MGI Symbol;Acc:MGI:2685431]	8.26827	-0.120991	0.215189	0.0140415	0.255727
ENSMUSG00000025203	Scd2	stearoyl-Coenzyme A desaturase 2 [Source:MGI Symbol;Acc:MGI:98240]	267.287	-0.110586	0.141604	0.0140555	0.255727
ENSMUSG00000021620	Acot12	acyl-CoA thioesterase 12 [Source:MGI Symbol;Acc:MGI:1921406]	2101.11	0.091029	0.0921915	0.0141056	0.256337
ENSMUSG00000085929	Gm13421	predicted gene 13421 [Source:MGI Symbol;Acc:MGI:3649922]	15.1072	0.121107	0.213831	0.0141898	0.257566
ENSMUSG00000048498	Cd300e	CD300E molecule [Source:MGI Symbol;Acc:MGI:2387602]	27.8458	0.100617	0.216696	0.0142599	0.258453
ENSMUSG00000024186	Rgs11	regulator of G-protein signaling 11 [Source:MGI Symbol;Acc:MGI:1354739]	5.88252	-0.115793	0.217329	0.0142721	0.258453
ENSMUSG00000037316	Bag4	BCL2-associated athanogene 4 [Source:MGI Symbol;Acc:MGI:1914634]	346.261	0.099523	0.115133	0.0143013	0.258638
ENSMUSG00000018927	Ccl6	chemokine (C-C motif) ligand 6 [Source:MGI Symbol;Acc:MGI:98263]	390.377	-0.124798	0.195841	0.0143158	0.258638
ENSMUSG00000026875	Traf1	TNF receptor-associated factor 1 [Source:MGI Symbol;Acc:MGI:101836]	21.3551	-0.124689	0.199928	0.0143376	0.258729
ENSMUSG00000046727	Cystm1	cysteine-rich transmembrane module containing 1 [Source:MGI Symbol;Acc:MGI:1913310]	104.331	-0.119881	0.170596	0.0143819	0.259226
ENSMUSG00000037797	Adh4	alcohol dehydrogenase 4 (class II), pi polypeptide [Source:MGI Symbol;Acc:MGI:1349472]	1564.74	0.0948276	0.103563	0.0144042	0.259241
ENSMUSG00000098893	Gm17828	predicted gene, 17828 [Source:MGI Symbol;Acc:MGI:5010013]	4.31861	-0.0765335	0.200956	0.0144163	0.259241
ENSMUSG00000039637	Coro7	coronin 7 [Source:MGI Symbol;Acc:MGI:1926135]	310.971	-0.0923549	0.0972946	0.0144701	0.259305
ENSMUSG00000032690	Oas2	2'-5' oligoadenylate synthetase 2 [Source:MGI Symbol;Acc:MGI:2180852]	163.325	-0.122149	0.180274	0.014451	0.259305
ENSMUSG00000005103	Wdr1	WD repeat domain 1 [Source:MGI Symbol;Acc:MGI:1337100]	743.659	-0.0825613	0.0686018	0.0144612	0.259305
ENSMUSG00000070034	Sp110	Sp110 nuclear body protein [Source:MGI Symbol;Acc:MGI:1923364]	70.8681	-0.118064	0.165731	0.0145058	0.259643
ENSMUSG00000023048	Prr13	proline rich 13 [Source:MGI Symbol;Acc:MGI:1913401]	596.003	-0.0859773	0.0796889	0.014577	0.260617
ENSMUSG00000036667	Tcaf1	TRPM8 channel-associated factor 1 [Source:MGI Symbol;Acc:MGI:1914665]	55.5301	-0.10468	0.129731	0.0146192	0.261068
ENSMUSG00000087695	Gm16291	predicted gene 16291 [Source:MGI Symbol;Acc:MGI:3826548]	7.90835	0.0979523	0.214518	0.0147656	0.262773
ENSMUSG00000036391	Sec24a	Sec24 related gene family, member A (S. cerevisiae) [Source:MGI Symbol;Acc:MGI:1924621]	1639.18	0.0980999	0.113618	0.0147584	0.262773
ENSMUSG00000031600	Vps37a	vacuolar protein sorting 37A [Source:MGI Symbol;Acc:MGI:1261835]	803.324	0.0852728	0.0782271	0.0147497	0.262773
ENSMUSG00000035778	Ggta1	glycoprotein galactosyltransferase alpha 1, 3 [Source:MGI Symbol;Acc:MGI:95704]	53.9465	-0.119152	0.172809	0.014837	0.263248
ENSMUSG00000026458	Ppfia4	protein tyrosine phosphatase, receptor type, f polypeptide (PTPRF), interacting protein (liprin), alpha 4 [Source:MGI Symbol;Acc:MGI:1915757]	27.4428	-0.122672	0.200039	0.0148135	0.263248
ENSMUSG00000002233	Rhoc	ras homolog family member C [Source:MGI Symbol;Acc:MGI:106028]	180.422	-0.106283	0.135053	0.0148433	0.263248
ENSMUSG00000040396	Abhd13	abhydrolase domain containing 13 [Source:MGI Symbol;Acc:MGI:1916154]	325.801	0.0873621	0.0855195	0.0150152	0.263277
ENSMUSG00000030861	Acadsb	acyl-Coenzyme A dehydrogenase, short/branched chain [Source:MGI Symbol;Acc:MGI:1914135]	1747.59	0.0877806	0.086394	0.0149273	0.263277
ENSMUSG00000030022	Adamts9	a disintegrin-like and metallopeptidase (reprolysin type) with thrombospondin type 1 motif, 9 [Source:MGI Symbol;Acc:MGI:1916320]	38.4004	-0.122449	0.197194	0.0149106	0.263277
ENSMUSG00000048440	Cyp4f16	cytochrome P450, family 4, subfamily f, polypeptide 16 [Source:MGI Symbol;Acc:MGI:1917351]	36.6536	-0.120184	0.177677	0.0148907	0.263277
ENSMUSG00000009687	Fxyd5	FXYD domain-containing ion transport regulator 5 [Source:MGI Symbol;Acc:MGI:1201785]	110.775	-0.114263	0.158114	0.0150126	0.263277
ENSMUSG00000031557	Plekha2	pleckstrin homology domain-containing, family A (phosphoinositide binding specific) member 2 [Source:MGI Symbol;Acc:MGI:1928144]	62.8285	-0.116921	0.165634	0.0149081	0.263277
ENSMUSG00000002228	Ppm1j	protein phosphatase 1J [Source:MGI Symbol;Acc:MGI:1919137]	8.03786	-0.119506	0.20933	0.014932	0.263277
ENSMUSG00000002983	Relb	avian reticuloendotheliosis viral (v-rel) oncogene related B [Source:MGI Symbol;Acc:MGI:103289]	55.0055	-0.120633	0.181018	0.0149734	0.263277
ENSMUSG00000026207	Speg	SPEG complex locus [Source:MGI Symbol;Acc:MGI:109282]	31.0037	-0.110453	0.215753	0.0149563	0.263277
ENSMUSG00000050565	Tor1aip2	torsin A interacting protein 2 [Source:MGI Symbol;Acc:MGI:3582695]	2294.45	0.0752837	0.0469433	0.0149886	0.263277
ENSMUSG00000057219	Armc7	armadillo repeat containing 7 [Source:MGI Symbol;Acc:MGI:2679719]	46.1086	-0.116142	0.164217	0.0150374	0.263367
ENSMUSG00000037419	Endod1	endonuclease domain containing 1 [Source:MGI Symbol;Acc:MGI:1919196]	76.9503	-0.114886	0.160393	0.0150594	0.263455
ENSMUSG00000005413	Hmox1	heme oxygenase 1 [Source:MGI Symbol;Acc:MGI:96163]	506.999	-0.111314	0.150138	0.0150993	0.263854
ENSMUSG00000061536	Sec22c	SEC22 homolog C, vesicle trafficking protein [Source:MGI Symbol;Acc:MGI:2447871]	264.568	0.104175	0.131079	0.0151254	0.264011
ENSMUSG00000026355	Mcm6	minichromosome maintenance complex component 6 [Source:MGI Symbol;Acc:MGI:1298227]	74.9413	-0.11823	0.173722	0.0152338	0.265604
ENSMUSG00000021893	Capn7	calpain 7 [Source:MGI Symbol;Acc:MGI:1338030]	598.238	0.0748656	0.0465691	0.0153306	0.26699
ENSMUSG00000022426	Josd1	Josephin domain containing 1 [Source:MGI Symbol;Acc:MGI:1921408]	662.809	0.0748953	0.0467046	0.0153585	0.267176
ENSMUSG00000032596	Uba7	ubiquitin-like modifier activating enzyme 7 [Source:MGI Symbol;Acc:MGI:1349462]	241.41	-0.089405	0.0930204	0.0154158	0.267872
ENSMUSG00000048234	Rnf149	ring finger protein 149 [Source:MGI Symbol;Acc:MGI:2677438]	654.828	0.0785818	0.0590981	0.0155812	0.270442
ENSMUSG00000023078	Cxcl13	chemokine (C-X-C motif) ligand 13 [Source:MGI Symbol;Acc:MGI:1888499]	13.9235	0.0695302	0.193356	0.0156313	0.270703
ENSMUSG00000002043	Trappc6a	trafficking protein particle complex 6A [Source:MGI Symbol;Acc:MGI:1914341]	180.389	-0.104096	0.133525	0.0156281	0.270703
ENSMUSG00000024392	Bag6	BCL2-associated athanogene 6 [Source:MGI Symbol;Acc:MGI:1919439]	1132.43	-0.0718515	0.0407118	0.0157032	0.271026
ENSMUSG00000057672	Pkn1	protein kinase N1 [Source:MGI Symbol;Acc:MGI:108022]	184.794	-0.0857873	0.0835648	0.0157223	0.271026
ENSMUSG00000037552	Plekhg2	pleckstrin homology domain containing, family G (with RhoGef domain) member 2 [Source:MGI Symbol;Acc:MGI:2141874]	146.357	-0.0965892	0.11416	0.0157551	0.271026
ENSMUSG00000026748	Plxdc2	plexin domain containing 2 [Source:MGI Symbol;Acc:MGI:1914698]	24.9975	-0.11253	0.211181	0.0157448	0.271026
ENSMUSG00000002458	Rgs19	regulator of G-protein signaling 19 [Source:MGI Symbol;Acc:MGI:1915153]	42.9899	-0.112854	0.159084	0.0157029	0.271026
ENSMUSG00000036822	Topors	topoisomerase I binding, arginine/serine-rich [Source:MGI Symbol;Acc:MGI:2146189]	442.535	0.0780665	0.0577645	0.0157269	0.271026
ENSMUSG00000090623	Cfhr3	complement factor H-related 3 [Source:MGI Symbol;Acc:MGI:3647418]	170.192	0.0881444	0.0910219	0.0158271	0.271961
ENSMUSG00000049562	Ap5b1	adaptor-related protein complex 5, beta 1 subunit [Source:MGI Symbol;Acc:MGI:2685808]	40.7276	-0.104555	0.136041	0.0158652	0.272315
ENSMUSG00000083798	Gm14584	predicted gene 14584 [Source:MGI Symbol;Acc:MGI:3705780]	22.7822	0.11832	0.187199	0.0159763	0.273917
ENSMUSG00000071660	Ttc9c	tetratricopeptide repeat domain 9C [Source:MGI Symbol;Acc:MGI:1917637]	263.389	0.0804709	0.0675901	0.0160979	0.275696
ENSMUSG00000035212	Leprot	leptin receptor overlapping transcript [Source:MGI Symbol;Acc:MGI:2687005]	336.892	-0.0857758	0.0852267	0.0161618	0.276179
ENSMUSG00000030095	Tmem43	transmembrane protein 43 [Source:MGI Symbol;Acc:MGI:1921372]	182.805	-0.0970663	0.117198	0.016144	0.276179
ENSMUSG00000055254	Ntrk2	neurotrophic tyrosine kinase, receptor, type 2 [Source:MGI Symbol;Acc:MGI:97384]	112.725	-0.115182	0.204794	0.0162073	0.27665
ENSMUSG00000044795	Cyb5d1	cytochrome b5 domain containing 1 [Source:MGI Symbol;Acc:MGI:2685586]	167.058	0.0999613	0.125441	0.0162308	0.276746
ENSMUSG00000030309	Caprin2	caprin family member 2 [Source:MGI Symbol;Acc:MGI:2448541]	39.4301	-0.113138	0.164752	0.0162619	0.276858
ENSMUSG00000034786	Gpsm3	G-protein signalling modulator 3 (AGS3-like, C. elegans) [Source:MGI Symbol;Acc:MGI:2146785]	31.7028	-0.114614	0.171277	0.0163319	0.276858
ENSMUSG00000045934	Mtmr11	myotubularin related protein 11 [Source:MGI Symbol;Acc:MGI:2652817]	23.5562	-0.0932617	0.209336	0.0163425	0.276858
ENSMUSG00000022488	Nckap1l	NCK associated protein 1 like [Source:MGI Symbol;Acc:MGI:1926063]	227.828	-0.11633	0.179296	0.0162952	0.276858
ENSMUSG00000025876	Unc5a	unc-5 netrin receptor A [Source:MGI Symbol;Acc:MGI:894682]	25.3125	-0.112045	0.16158	0.0163447	0.276858
ENSMUSG00000024298	Zfp871	zinc finger protein 871 [Source:MGI Symbol;Acc:MGI:1921793]	1269.55	0.101263	0.129404	0.0163148	0.276858
ENSMUSG00000035722	Abca7	ATP-binding cassette, sub-family A (ABC1), member 7 [Source:MGI Symbol;Acc:MGI:1351646]	140.99	-0.0920915	0.104643	0.0164036	0.277249
ENSMUSG00000012126	Ubxn11	UBX domain protein 11 [Source:MGI Symbol;Acc:MGI:1914836]	4.24898	-0.0996093	0.211023	0.0164027	0.277249
ENSMUSG00000020451	Limk2	LIM motif-containing protein kinase 2 [Source:MGI Symbol;Acc:MGI:1197517]	135.203	-0.0830007	0.0774564	0.0164395	0.277551
ENSMUSG00000024675	Ms4a4c	membrane-spanning 4-domains, subfamily A, member 4C [Source:MGI Symbol;Acc:MGI:1927656]	14.6923	-0.116628	0.193372	0.0165166	0.278548
ENSMUSG00000075702	Selenom	selenoprotein M [Source:MGI Symbol;Acc:MGI:2149786]	29.0986	-0.114234	0.1726	0.0165882	0.279451
ENSMUSG00000032293	Ireb2	iron responsive element binding protein 2 [Source:MGI Symbol;Acc:MGI:1928268]	1497.9	0.0901219	0.100147	0.0166739	0.279676
ENSMUSG00000020599	Rgs9	regulator of G-protein signaling 9 [Source:MGI Symbol;Acc:MGI:1338824]	7.95789	-0.105138	0.210231	0.0166467	0.279676
ENSMUSG00000090516	Rps11-ps1	ribosomal protein S11, pseudogene 1 [Source:MGI Symbol;Acc:MGI:3644744]	43.6649	-0.116208	0.189184	0.0166615	0.279676
ENSMUSG00000034639	Setmar	SET domain without mariner transposase fusion [Source:MGI Symbol;Acc:MGI:1921979]	52.3088	0.100341	0.128632	0.0166688	0.279676
ENSMUSG00000022558	Mroh1	maestro heat-like repeat family member 1 [Source:MGI Symbol;Acc:MGI:2442558]	527.589	-0.0841685	0.0823712	0.0167361	0.280416
ENSMUSG00000029655	N4bp2l2	NEDD4 binding protein 2-like 2 [Source:MGI Symbol;Acc:MGI:2687207]	548.982	0.0762915	0.0547151	0.0167736	0.28074
ENSMUSG00000031343	Gabra3	gamma-aminobutyric acid (GABA) A receptor, subunit alpha 3 [Source:MGI Symbol;Acc:MGI:95615]	46.9347	-0.113231	0.171051	0.0168439	0.281612
ENSMUSG00000041426	Hibch	3-hydroxyisobutyryl-Coenzyme A hydrolase [Source:MGI Symbol;Acc:MGI:1923792]	1093.56	0.08079	0.0719916	0.0169963	0.283546
ENSMUSG00000054072	Iigp1	interferon inducible GTPase 1 [Source:MGI Symbol;Acc:MGI:1926259]	5510.06	0.0942525	0.113196	0.0169911	0.283546
ENSMUSG00000023039	Krt7	keratin 7 [Source:MGI Symbol;Acc:MGI:96704]	10.2121	-0.110324	0.205461	0.0170385	0.283944
ENSMUSG00000026278	Bok	BCL2-related ovarian killer [Source:MGI Symbol;Acc:MGI:1858494]	179.182	-0.113521	0.175829	0.0170953	0.284585
ENSMUSG00000061758	Akr1b10	aldo-keto reductase family 1, member B10 (aldose reductase) [Source:MGI Symbol;Acc:MGI:1915111]	46.6359	-0.103124	0.139401	0.017212	0.284631
ENSMUSG00000025154	Arhgap19	Rho GTPase activating protein 19 [Source:MGI Symbol;Acc:MGI:1918335]	133.934	-0.112058	0.170112	0.0172269	0.284631
ENSMUSG00000064246	Chil1	chitinase-like 1 [Source:MGI Symbol;Acc:MGI:1340899]	31.7131	-0.114451	0.193395	0.0171402	0.284631
ENSMUSG00000026921	Egfl7	EGF-like domain 7 [Source:MGI Symbol;Acc:MGI:2449923]	311.447	-0.0998876	0.130031	0.0172066	0.284631
ENSMUSG00000110827	Gm32281	predicted gene, 32281 [Source:MGI Symbol;Acc:MGI:5591440]	33.8183	0.102018	0.208853	0.0171831	0.284631
ENSMUSG00000020053	Igf1	insulin-like growth factor 1 [Source:MGI Symbol;Acc:MGI:96432]	6764.63	0.0888766	0.098723	0.0172266	0.284631
ENSMUSG00000032661	Oas3	2'-5' oligoadenylate synthetase 3 [Source:MGI Symbol;Acc:MGI:2180850]	48.7026	-0.113954	0.179179	0.0171303	0.284631
ENSMUSG00000036872	Abcc12	ATP-binding cassette, sub-family C (CFTR/MRP), member 12 [Source:MGI Symbol;Acc:MGI:2441679]	9.76318	-0.100809	0.208643	0.0172755	0.284825
ENSMUSG00000001039	B9d1	B9 protein domain 1 [Source:MGI Symbol;Acc:MGI:1351471]	6.78065	-0.109452	0.204964	0.0172697	0.284825
ENSMUSG00000024910	Ctsw	cathepsin W [Source:MGI Symbol;Acc:MGI:1338045]	10.9124	-0.113448	0.19561	0.0173334	0.284868
ENSMUSG00000046329	Slc25a23	solute carrier family 25 (mitochondrial carrier; phosphate carrier), member 23 [Source:MGI Symbol;Acc:MGI:1914222]	2845.35	0.0834103	0.0821126	0.0173214	0.284868
ENSMUSG00000039005	Tlr4	toll-like receptor 4 [Source:MGI Symbol;Acc:MGI:96824]	46.2116	-0.113858	0.183054	0.0173205	0.284868
ENSMUSG00000029675	Eln	elastin [Source:MGI Symbol;Acc:MGI:95317]	51.1108	-0.111068	0.202039	0.0173713	0.285188
ENSMUSG00000025402	Nab2	Ngfi-A binding protein 2 [Source:MGI Symbol;Acc:MGI:107563]	141.356	-0.102881	0.139749	0.0174032	0.285409
ENSMUSG00000037499	Nenf	neuron derived neurotrophic factor [Source:MGI Symbol;Acc:MGI:1913458]	92.0457	-0.105441	0.147794	0.0174413	0.285731
ENSMUSG00000031508	Ankrd10	ankyrin repeat domain 10 [Source:MGI Symbol;Acc:MGI:1921840]	202.352	-0.0837944	0.0844108	0.0175985	0.286984
ENSMUSG00000068267	Cenpb	centromere protein B [Source:MGI Symbol;Acc:MGI:88376]	1189	-0.075762	0.0552408	0.0175905	0.286984
ENSMUSG00000030086	Chchd6	coiled-coil-helix-coiled-coil-helix domain containing 6 [Source:MGI Symbol;Acc:MGI:1913348]	40.4071	-0.107604	0.155688	0.017555	0.286984
ENSMUSG00000040621	Gemin8	gem nuclear organelle associated protein 8 [Source:MGI Symbol;Acc:MGI:2384300]	18.9044	-0.111766	0.17311	0.0175843	0.286984
ENSMUSG00000074415	Mir100hg	Mir100 Mirlet7a-2 Mir125b-1 cluster host gene [Source:MGI Symbol;Acc:MGI:1920394]	30.4842	-0.113197	0.188344	0.0176106	0.286984
ENSMUSG00000047747	Rnf150	ring finger protein 150 [Source:MGI Symbol;Acc:MGI:2443860]	29.9374	-0.112679	0.181148	0.0176762	0.28775
ENSMUSG00000020516	Rps6kb1	ribosomal protein S6 kinase, polypeptide 1 [Source:MGI Symbol;Acc:MGI:1270849]	504.761	0.0773096	0.0616442	0.0177214	0.288182
ENSMUSG00000015355	Cd48	CD48 antigen [Source:MGI Symbol;Acc:MGI:88339]	72.7922	-0.109004	0.162324	0.0177405	0.288189
ENSMUSG00000029544	Cabp1	calcium binding protein 1 [Source:MGI Symbol;Acc:MGI:1352750]	4.27061	-0.0963686	0.207017	0.0177843	0.288564
ENSMUSG00000021182	Ccdc88c	coiled-coil domain containing 88C [Source:MGI Symbol;Acc:MGI:1915589]	44.6136	-0.104352	0.146592	0.0178009	0.288564
ENSMUSG00000059498	Fcgr3	Fc receptor, IgG, low affinity III [Source:MGI Symbol;Acc:MGI:95500]	231.246	-0.111735	0.177065	0.0178471	0.288709
ENSMUSG00000019802	Sec63	SEC63-like (S. cerevisiae) [Source:MGI Symbol;Acc:MGI:2155302]	2344.1	0.0732198	0.0471663	0.0178302	0.288709
ENSMUSG00000018415	Gid4	GID complex subunit 4, VID24 homolog [Source:MGI Symbol;Acc:MGI:1914021]	505.691	0.0782883	0.0659333	0.0178659	0.288711
ENSMUSG00000035914	Cd276	CD276 antigen [Source:MGI Symbol;Acc:MGI:2183926]	51.6403	-0.112266	0.188671	0.0179085	0.288795
ENSMUSG00000027456	Sdcbp2	syndecan binding protein (syntenin) 2 [Source:MGI Symbol;Acc:MGI:2385156]	6.36436	-0.0743777	0.195592	0.0179082	0.288795
ENSMUSG00000070720	Tmem200b	transmembrane protein 200B [Source:MGI Symbol;Acc:MGI:3646343]	22.3648	-0.110433	0.170706	0.0179404	0.289009
ENSMUSG00000050379	Septin6	septin 6 [Source:MGI Symbol;Acc:MGI:1888939]	24.0192	-0.105619	0.152668	0.0180907	0.289682
ENSMUSG00000100075	1700018L02Rik	RIKEN cDNA 1700018L02 gene [Source:MGI Symbol;Acc:MGI:1914579]	30.6902	0.0868369	0.203058	0.0182978	0.289682
ENSMUSG00000036040	Adamtsl2	ADAMTS-like 2 [Source:MGI Symbol;Acc:MGI:1925044]	229.976	-0.111865	0.189429	0.0180252	0.289682
ENSMUSG00000031751	Amfr	autocrine motility factor receptor [Source:MGI Symbol;Acc:MGI:1345634]	3587.13	0.071093	0.0424166	0.0181717	0.289682
ENSMUSG00000063506	Arhgap22	Rho GTPase activating protein 22 [Source:MGI Symbol;Acc:MGI:2443418]	4.65094	-0.0891478	0.204152	0.0182294	0.289682
ENSMUSG00000061759	Armt1	acidic residue methyltransferase 1 [Source:MGI Symbol;Acc:MGI:1920669]	215.237	0.0776207	0.0640564	0.0180672	0.289682
ENSMUSG00000013662	Atad1	ATPase family, AAA domain containing 1 [Source:MGI Symbol;Acc:MGI:1915229]	793.856	0.0766727	0.0606046	0.0181519	0.289682
ENSMUSG00000038147	Cd84	CD84 antigen [Source:MGI Symbol;Acc:MGI:1336885]	169.901	-0.109472	0.170521	0.0183281	0.289682
ENSMUSG00000042102	Dmgdh	dimethylglycine dehydrogenase precursor [Source:MGI Symbol;Acc:MGI:1921379]	5547.91	0.0795914	0.0720482	0.0182005	0.289682
ENSMUSG00000028108	Ecm1	extracellular matrix protein 1 [Source:MGI Symbol;Acc:MGI:103060]	1559.36	-0.0919375	0.112467	0.0183848	0.289682
ENSMUSG00000106397	Gm21049	predicted gene, 21049 [Source:MGI Symbol;Acc:MGI:5434404]	25.9863	0.105266	0.203138	0.0183099	0.289682
ENSMUSG00000111013	Gm32468	predicted gene, 32468 [Source:MGI Symbol;Acc:MGI:5591627]	52.9258	0.0788511	0.198633	0.0181683	0.289682
ENSMUSG00000097715	Gpr137b-ps	G protein-coupled receptor 137B, pseudogene [Source:MGI Symbol;Acc:MGI:3710533]	81.4023	-0.110947	0.181205	0.0183118	0.289682
ENSMUSG00000024858	Grk2	G protein-coupled receptor kinase 2 [Source:MGI Symbol;Acc:MGI:87940]	568.021	-0.0781259	0.0673152	0.0184316	0.289682
ENSMUSG00000112023	Lilr4b	leukocyte immunoglobulin-like receptor, subfamily B, member 4B [Source:MGI Symbol;Acc:MGI:102702]	324.215	-0.109836	0.17403	0.0184237	0.289682
ENSMUSG00000033174	Mgll	monoglyceride lipase [Source:MGI Symbol;Acc:MGI:1346042]	2971.25	0.086309	0.0954314	0.0183867	0.289682
ENSMUSG00000090272	Mndal	myeloid nuclear differentiation antigen like [Source:MGI Symbol;Acc:MGI:3780953]	287.012	-0.100719	0.138862	0.0184318	0.289682
ENSMUSG00000005397	Nid1	nidogen 1 [Source:MGI Symbol;Acc:MGI:97342]	295.585	-0.108804	0.167417	0.0183513	0.289682
ENSMUSG00000079065	None	None	113.946	0.101572	0.140349	0.0182219	0.289682
ENSMUSG00000040511	Pvr	poliovirus receptor [Source:MGI Symbol;Acc:MGI:107741]	136.427	-0.0830476	0.0847273	0.0183445	0.289682
ENSMUSG00000026222	Sp100	nuclear antigen Sp100 [Source:MGI Symbol;Acc:MGI:109561]	268.491	-0.102706	0.14493	0.0183938	0.289682
ENSMUSG00000022110	Sucla2	succinate-Coenzyme A ligase, ADP-forming, beta subunit [Source:MGI Symbol;Acc:MGI:1306775]	1910.3	0.0742915	0.051811	0.0182998	0.289682
ENSMUSG00000020128	Vps54	VPS54 GARP complex subunit [Source:MGI Symbol;Acc:MGI:2178798]	640.258	0.0757674	0.0578455	0.0184113	0.289682
ENSMUSG00000036985	Zdhhc9	zinc finger, DHHC domain containing 9 [Source:MGI Symbol;Acc:MGI:2444393]	1363.27	0.0751118	0.0549823	0.0183256	0.289682
ENSMUSG00000031984	2810004N23Rik	RIKEN cDNA 2810004N23 gene [Source:MGI Symbol;Acc:MGI:1913773]	401.315	0.076226	0.0599186	0.0184801	0.290147
ENSMUSG00000023175	Bsg	basigin [Source:MGI Symbol;Acc:MGI:88208]	3919.68	-0.0803624	0.0763699	0.0186126	0.291483
ENSMUSG00000022667	Cd200r1	CD200 receptor 1 [Source:MGI Symbol;Acc:MGI:1889024]	22.7439	-0.106438	0.200263	0.0186043	0.291483
ENSMUSG00000015085	Entpd2	ectonucleoside triphosphate diphosphohydrolase 2 [Source:MGI Symbol;Acc:MGI:1096863]	37.7473	-0.109759	0.177573	0.0186406	0.291483
ENSMUSG00000075312	Gm13597	predicted gene 13597 [Source:MGI Symbol;Acc:MGI:3651139]	20.4747	-0.108364	0.168374	0.0186289	0.291483
ENSMUSG00000040412	5330417C22Rik	RIKEN cDNA 5330417C22 gene [Source:MGI Symbol;Acc:MGI:1923930]	25.2517	-0.0973738	0.204731	0.0186693	0.291637
ENSMUSG00000047810	Ccdc88b	coiled-coil domain containing 88B [Source:MGI Symbol;Acc:MGI:1925567]	62.9949	-0.104176	0.1521	0.0187378	0.29199
ENSMUSG00000023913	Pla2g7	phospholipase A2, group VII (platelet-activating factor acetylhydrolase, plasma) [Source:MGI Symbol;Acc:MGI:1351327]	201.183	-0.109786	0.187489	0.0187485	0.29199
ENSMUSG00000032374	Plod2	procollagen lysine, 2-oxoglutarate 5-dioxygenase 2 [Source:MGI Symbol;Acc:MGI:1347007]	24.737	-0.109063	0.173896	0.0187339	0.29199
ENSMUSG00000043008	Klhl6	kelch-like 6 [Source:MGI Symbol;Acc:MGI:2686922]	53.9682	-0.0974549	0.130671	0.0187817	0.292213
ENSMUSG00000030515	Tarsl2	threonyl-tRNA synthetase-like 2 [Source:MGI Symbol;Acc:MGI:2444486]	144.697	0.0818707	0.0825492	0.0188406	0.292834
ENSMUSG00000020114	Cand1	cullin associated and neddylation disassociated 1 [Source:MGI Symbol;Acc:MGI:1261820]	769.128	0.0730472	0.0490547	0.0189453	0.293282
ENSMUSG00000064325	Hhip	Hedgehog-interacting protein [Source:MGI Symbol;Acc:MGI:1341847]	22.8806	0.0937439	0.203933	0.0189279	0.293282
ENSMUSG00000044982	Sft2d3	SFT2 domain containing 3 [Source:MGI Symbol;Acc:MGI:1914408]	47.5185	-0.0973254	0.131061	0.0189414	0.293282
ENSMUSG00000028514	Usp24	ubiquitin specific peptidase 24 [Source:MGI Symbol;Acc:MGI:1919936]	1246.2	0.0819025	0.0828426	0.0188904	0.293282
ENSMUSG00000019122	Ccl9	chemokine (C-C motif) ligand 9 [Source:MGI Symbol;Acc:MGI:104533]	602.883	-0.0970038	0.130788	0.0190868	0.293416
ENSMUSG00000024669	Cd5	CD5 antigen [Source:MGI Symbol;Acc:MGI:88340]	4.58921	-0.0719603	0.192594	0.0190177	0.293416
ENSMUSG00000056201	Cfl1	cofilin 1, non-muscle [Source:MGI Symbol;Acc:MGI:101757]	1910.11	-0.0799487	0.0762101	0.0189843	0.293416
ENSMUSG00000024399	Ltb	lymphotoxin B [Source:MGI Symbol;Acc:MGI:104796]	13.6762	-0.108106	0.192452	0.019061	0.293416
ENSMUSG00000070323	Mmp27	matrix metallopeptidase 27 [Source:MGI Symbol;Acc:MGI:3039232]	48.5653	-0.107665	0.194592	0.0190118	0.293416
ENSMUSG00000030579	Tyrobp	TYRO protein tyrosine kinase binding protein [Source:MGI Symbol;Acc:MGI:1277211]	406.069	-0.106641	0.164843	0.0190843	0.293416
ENSMUSG00000043542	Zc2hc1a	zinc finger, C2HC-type containing 1A [Source:MGI Symbol;Acc:MGI:1914556]	14.9205	-0.109006	0.185317	0.0190537	0.293416
ENSMUSG00000032377	Plscr4	phospholipid scramblase 4 [Source:MGI Symbol;Acc:MGI:2143267]	72.4179	-0.102378	0.148264	0.0191109	0.293495
ENSMUSG00000040907	Atp1a3	ATPase, Na+/K+ transporting, alpha 3 polypeptide [Source:MGI Symbol;Acc:MGI:88107]	7.10993	-0.0998889	0.202637	0.0191719	0.294141
ENSMUSG00000022472	Desi1	desumoylating isopeptidase 1 [Source:MGI Symbol;Acc:MGI:106313]	588.659	0.0755406	0.0596083	0.0192307	0.294315
ENSMUSG00000001983	Taco1	translational activator of mitochondrially encoded cytochrome c oxidase I [Source:MGI Symbol;Acc:MGI:1917457]	175.309	0.0888284	0.106583	0.0192404	0.294315
ENSMUSG00000022749	Tbc1d23	TBC1 domain family, member 23 [Source:MGI Symbol;Acc:MGI:1914831]	200.004	-0.0776705	0.0682817	0.0192074	0.294315
ENSMUSG00000051483	Cbr1	carbonyl reductase 1 [Source:MGI Symbol;Acc:MGI:88284]	836.404	-0.0934487	0.121648	0.0194627	0.297363
ENSMUSG00000036430	Tbcc	tubulin-specific chaperone C [Source:MGI Symbol;Acc:MGI:1919976]	91.1839	-0.0929079	0.120061	0.0194781	0.297363
ENSMUSG00000074749	Kiz	kizuna centrosomal protein [Source:MGI Symbol;Acc:MGI:2684960]	208.19	0.0763472	0.0639286	0.0195062	0.297499
ENSMUSG00000070476	Fam217b	family with sequence similarity 217, member B [Source:MGI Symbol;Acc:MGI:1918782]	11.573	-0.107548	0.186801	0.0195355	0.297652
ENSMUSG00000067825	Pex26	peroxisomal biogenesis factor 26 [Source:MGI Symbol;Acc:MGI:1921293]	489.125	0.0940213	0.124346	0.0196711	0.299422
ENSMUSG00000020303	Stc2	stanniocalcin 2 [Source:MGI Symbol;Acc:MGI:1316731]	5.75472	-0.0912933	0.201848	0.0197068	0.299672
ENSMUSG00000019861	Gopc	golgi associated PDZ and coiled-coil motif containing [Source:MGI Symbol;Acc:MGI:2149946]	416.458	0.0773964	0.0691242	0.0197537	0.30009
ENSMUSG00000060371	Caln1	calneuron 1 [Source:MGI Symbol;Acc:MGI:2155987]	60.3678	0.104078	0.159958	0.0198119	0.300678
ENSMUSG00000072872	Rybp	RING1 and YY1 binding protein [Source:MGI Symbol;Acc:MGI:1929059]	118.579	0.0881298	0.106879	0.0198628	0.301155
ENSMUSG00000043091	Tuba1c	tubulin, alpha 1C [Source:MGI Symbol;Acc:MGI:1095409]	590.694	-0.0898749	0.112422	0.0198832	0.30117
ENSMUSG00000047420	Fam180a	family with sequence similarity 180, member A [Source:MGI Symbol;Acc:MGI:3039626]	38.818	-0.106144	0.173677	0.0199668	0.302139
ENSMUSG00000013921	Clip3	CAP-GLY domain containing linker protein 3 [Source:MGI Symbol;Acc:MGI:1923936]	11.277	-0.102024	0.197298	0.0200676	0.303072
ENSMUSG00000066477	Gm16551	predicted gene 16551 [Source:MGI Symbol;Acc:MGI:4414971]	119.708	0.0916315	0.201126	0.0200549	0.303072
ENSMUSG00000022094	Slc39a14	solute carrier family 39 (zinc transporter), member 14 [Source:MGI Symbol;Acc:MGI:2384851]	3558.28	0.0861954	0.10189	0.0201651	0.30395
ENSMUSG00000010154	Spire2	spire type actin nucleation factor 2 [Source:MGI Symbol;Acc:MGI:2446256]	4.8908	-0.0744723	0.193403	0.0201571	0.30395
ENSMUSG00000030287	Itpr2	inositol 1,4,5-triphosphate receptor 2 [Source:MGI Symbol;Acc:MGI:99418]	458.485	0.0780588	0.0735123	0.0202384	0.304117
ENSMUSG00000085438	Oip5os1	Opa interacting protein 5, opposite strand 1 [Source:MGI Symbol;Acc:MGI:1913852]	1185.36	0.0794126	0.0786854	0.0202215	0.304117
ENSMUSG00000070462	Tlnrd1	talin rod domain containing 1 [Source:MGI Symbol;Acc:MGI:1891420]	64.3814	-0.0991822	0.144119	0.0202548	0.304117
ENSMUSG00000058881	Zfp516	zinc finger protein 516 [Source:MGI Symbol;Acc:MGI:2443957]	73.5032	-0.0911241	0.117641	0.0201991	0.304117
ENSMUSG00000056124	B4galt6	UDP-Gal:betaGlcNAc beta 1,4-galactosyltransferase, polypeptide 6 [Source:MGI Symbol;Acc:MGI:1928380]	78.4789	-0.102566	0.157313	0.0202824	0.304236
ENSMUSG00000024232	Bambi	BMP and activin membrane-bound inhibitor [Source:MGI Symbol;Acc:MGI:1915260]	45.6189	-0.104583	0.168049	0.0203321	0.304686
ENSMUSG00000025877	Hk3	hexokinase 3 [Source:MGI Symbol;Acc:MGI:2670962]	142.369	-0.10507	0.172084	0.0203646	0.304774
ENSMUSG00000041975	Mettl8	methyltransferase like 8 [Source:MGI Symbol;Acc:MGI:2385142]	160.539	0.0779469	0.0735652	0.0203774	0.304774
ENSMUSG00000060657	Marf1	meiosis regulator and mRNA stability 1 [Source:MGI Symbol;Acc:MGI:2444505]	1167.39	0.0762277	0.0665783	0.0204057	0.304903
ENSMUSG00000085295	4930430E12Rik	RIKEN cDNA 4930430E12 gene [Source:MGI Symbol;Acc:MGI:1918889]	6.17174	-0.0957178	0.199742	0.0204713	0.305293
ENSMUSG00000052595	A1cf	APOBEC1 complementation factor [Source:MGI Symbol;Acc:MGI:1917115]	1688.41	0.102945	0.160619	0.0204651	0.305293
ENSMUSG00000049191	Rtl5	retrotransposon Gag like 5 [Source:MGI Symbol;Acc:MGI:3045324]	21.5877	-0.10528	0.180322	0.0204967	0.305376
ENSMUSG00000040552	C3ar1	complement component 3a receptor 1 [Source:MGI Symbol;Acc:MGI:1097680]	70.8645	-0.104475	0.186059	0.0206572	0.306482
ENSMUSG00000078429	Ctdsp2	CTD (carboxy-terminal domain, RNA polymerase II, polypeptide A) small phosphatase 2 [Source:MGI Symbol;Acc:MGI:1098748]	614.97	-0.0745264	0.0601182	0.0206937	0.306482
ENSMUSG00000005958	Ephb3	Eph receptor B3 [Source:MGI Symbol;Acc:MGI:104770]	6.34841	-0.0954209	0.199257	0.0206592	0.306482
ENSMUSG00000020111	Micu1	mitochondrial calcium uptake 1 [Source:MGI Symbol;Acc:MGI:2384909]	397.927	-0.0724145	0.0510472	0.0207058	0.306482
ENSMUSG00000039936	Pik3cd	phosphatidylinositol-4,5-bisphosphate 3-kinase catalytic subunit delta [Source:MGI Symbol;Acc:MGI:1098211]	149.664	-0.100002	0.149268	0.0206	0.306482
ENSMUSG00000040078	Ptges3-ps	prostaglandin E synthase 3, pseudogene [Source:MGI Symbol;Acc:MGI:3704271]	248.994	0.0761917	0.0674979	0.0207096	0.306482
ENSMUSG00000049672	Zbtb14	zinc finger and BTB domain containing 14 [Source:MGI Symbol;Acc:MGI:1195345]	111.654	0.0889322	0.112603	0.0206572	0.306482
ENSMUSG00000001632	Brpf1	bromodomain and PHD finger containing, 1 [Source:MGI Symbol;Acc:MGI:1926033]	229.398	-0.0761947	0.0677721	0.0207835	0.306695
ENSMUSG00000031990	Jam3	junction adhesion molecule 3 [Source:MGI Symbol;Acc:MGI:1933825]	7.91261	-0.0918542	0.199449	0.0207822	0.306695
ENSMUSG00000004952	Rasa4	RAS p21 protein activator 4 [Source:MGI Symbol;Acc:MGI:1858600]	93.7413	-0.103133	0.16445	0.0207476	0.306695
ENSMUSG00000021377	Dek	DEK oncogene (DNA binding) [Source:MGI Symbol;Acc:MGI:1926209]	386.977	0.0795977	0.0815625	0.0208272	0.3069
ENSMUSG00000110715	Gm5131	predicted gene 5131 [Source:MGI Symbol;Acc:MGI:3644589]	23.5092	0.103845	0.186723	0.0208441	0.3069
ENSMUSG00000025225	Nfkb2	nuclear factor of kappa light polypeptide gene enhancer in B cells 2, p49/p100 [Source:MGI Symbol;Acc:MGI:1099800]	152.238	-0.0897978	0.116195	0.0208569	0.3069
ENSMUSG00000097075	Cdiptos	CDIP transferase, opposite strand [Source:MGI Symbol;Acc:MGI:2443610]	4.58631	-0.0843613	0.197828	0.0209066	0.306968
ENSMUSG00000025199	Chuk	conserved helix-loop-helix ubiquitous kinase [Source:MGI Symbol;Acc:MGI:99484]	2223.63	0.0761131	0.0679086	0.0209211	0.306968
ENSMUSG00000025488	Cox8b	cytochrome c oxidase subunit 8B [Source:MGI Symbol;Acc:MGI:105958]	5.77401	0.0276139	0.141007	0.0208972	0.306968
ENSMUSG00000018965	Ywhah	tyrosine 3-monooxygenase/tryptophan 5-monooxygenase activation protein, eta polypeptide [Source:MGI Symbol;Acc:MGI:109194]	562.926	-0.0768428	0.0710799	0.0209426	0.306993
ENSMUSG00000105741	C79130	expressed sequence C79130 [Source:MGI Symbol;Acc:MGI:2141307]	6.81166	0.0879925	0.198604	0.0210229	0.30702
ENSMUSG00000063146	Clip2	CAP-GLY domain containing linker protein 2 [Source:MGI Symbol;Acc:MGI:1313136]	69.7749	-0.103867	0.173833	0.0209895	0.30702
ENSMUSG00000027230	Creb3l1	cAMP responsive element binding protein 3-like 1 [Source:MGI Symbol;Acc:MGI:1347062]	30.6396	-0.101579	0.192187	0.0210239	0.30702
ENSMUSG00000033624	Pdpr	pyruvate dehydrogenase phosphatase regulatory subunit [Source:MGI Symbol;Acc:MGI:2442188]	235.497	0.103995	0.182733	0.0209729	0.30702
ENSMUSG00000044788	Fads6	fatty acid desaturase domain family, member 6 [Source:MGI Symbol;Acc:MGI:3039592]	2024.76	0.0795927	0.082554	0.0211085	0.307283
ENSMUSG00000039704	Lmbrd2	LMBR1 domain containing 2 [Source:MGI Symbol;Acc:MGI:2444173]	109.809	0.103757	0.180547	0.0211153	0.307283
ENSMUSG00000019817	Plagl1	pleiomorphic adenoma gene-like 1 [Source:MGI Symbol;Acc:MGI:1100874]	30.08	-0.103176	0.18583	0.0211412	0.307283
ENSMUSG00000038623	Tm6sf1	transmembrane 6 superfamily member 1 [Source:MGI Symbol;Acc:MGI:1933209]	27.4212	-0.103799	0.175697	0.0210744	0.307283
ENSMUSG00000025602	Zfp202	zinc finger protein 202 [Source:MGI Symbol;Acc:MGI:1933401]	22.7454	-0.0995025	0.150878	0.0211297	0.307283
ENSMUSG00000090084	Srpx	sushi-repeat-containing protein [Source:MGI Symbol;Acc:MGI:1858306]	6.11508	-0.0974603	0.196298	0.0212247	0.308206
ENSMUSG00000045165	AI467606	expressed sequence AI467606 [Source:MGI Symbol;Acc:MGI:2141979]	9.58166	-0.0858917	0.197555	0.021344	0.308406
ENSMUSG00000035199	Arl6ip5	ADP-ribosylation factor-like 6 interacting protein 5 [Source:MGI Symbol;Acc:MGI:1929501]	437.262	-0.0764375	0.0708492	0.0213581	0.308406
ENSMUSG00000051998	Lax1	lymphocyte transmembrane adaptor 1 [Source:MGI Symbol;Acc:MGI:2443362]	11.0929	-0.0957185	0.196965	0.0213378	0.308406
ENSMUSG00000039713	Plekhg5	pleckstrin homology domain containing, family G (with RhoGef domain) member 5 [Source:MGI Symbol;Acc:MGI:2652860]	150.027	-0.0895436	0.117434	0.0213518	0.308406
ENSMUSG00000059555	Tor4a	torsin family 4, member A [Source:MGI Symbol;Acc:MGI:2442720]	98.1758	-0.0893991	0.116975	0.0213549	0.308406
ENSMUSG00000038172	Ttc39b	tetratricopeptide repeat domain 39B [Source:MGI Symbol;Acc:MGI:1917113]	586.233	0.0826327	0.0942383	0.0213064	0.308406
ENSMUSG00000006262	Mob1b	MOB kinase activator 1B [Source:MGI Symbol;Acc:MGI:1915723]	731.086	0.0850729	0.103079	0.0214454	0.309377
ENSMUSG00000007564	Ppp2r1a	protein phosphatase 2, regulatory subunit A, alpha [Source:MGI Symbol;Acc:MGI:1926334]	899.918	-0.0698795	0.0442776	0.021508	0.309991
ENSMUSG00000025898	Cwf19l2	CWF19-like 2, cell cycle control (S. pombe) [Source:MGI Symbol;Acc:MGI:1918023]	211.823	0.0854542	0.104691	0.0215332	0.310039
ENSMUSG00000036110	Slc17a2	solute carrier family 17 (sodium phosphate), member 2 [Source:MGI Symbol;Acc:MGI:2443098]	3018.01	0.0835189	0.0982045	0.0215513	0.310039
ENSMUSG00000037795	N4bp2	NEDD4 binding protein 2 [Source:MGI Symbol;Acc:MGI:2684414]	482.304	0.0879182	0.11306	0.0215847	0.31023
ENSMUSG00000082674	Gm11914	predicted gene 11914 [Source:MGI Symbol;Acc:MGI:3649889]	33.1886	0.100715	0.160518	0.0216402	0.310598
ENSMUSG00000047045	Tmem164	transmembrane protein 164 [Source:MGI Symbol;Acc:MGI:2148020]	166.813	-0.0803486	0.0873878	0.0216705	0.310598
ENSMUSG00000020400	Tnip1	TNFAIP3 interacting protein 1 [Source:MGI Symbol;Acc:MGI:1926194]	159.251	-0.0829542	0.0966866	0.0216684	0.310598
ENSMUSG00000053977	Cd8a	CD8 antigen, alpha chain [Source:MGI Symbol;Acc:MGI:88346]	11.4511	-0.0777159	0.193666	0.0217481	0.31142
ENSMUSG00000026972	Arrdc1	arrestin domain containing 1 [Source:MGI Symbol;Acc:MGI:2446136]	70.5323	-0.0903178	0.1222	0.021872	0.311752
ENSMUSG00000028582	Cc2d1b	coiled-coil and C2 domain containing 1B [Source:MGI Symbol;Acc:MGI:2443076]	177.116	-0.0746839	0.0648575	0.0218603	0.311752
ENSMUSG00000000869	Il4	interleukin 4 [Source:MGI Symbol;Acc:MGI:96556]	5.05412	-0.0859712	0.196769	0.0217923	0.311752
ENSMUSG00000031995	St14	suppression of tumorigenicity 14 (colon carcinoma) [Source:MGI Symbol;Acc:MGI:1338881]	16.8615	-0.102038	0.180235	0.0218331	0.311752
ENSMUSG00000026915	Strbp	spermatid perinuclear RNA binding protein [Source:MGI Symbol;Acc:MGI:104626]	638.025	0.0741157	0.0621032	0.0218279	0.311752
ENSMUSG00000015094	Npdc1	neural proliferation, differentiation and control 1 [Source:MGI Symbol;Acc:MGI:1099802]	67.6283	-0.089965	0.121128	0.0218965	0.311814
ENSMUSG00000018398	Septin8	septin 8 [Source:MGI Symbol;Acc:MGI:894310]	104.84	-0.0876475	0.113766	0.021983	0.311853
ENSMUSG00000047139	Cd24a	CD24a antigen [Source:MGI Symbol;Acc:MGI:88323]	52.451	-0.10153	0.170397	0.0219554	0.311853
ENSMUSG00000022884	Eif4a2	eukaryotic translation initiation factor 4A2 [Source:MGI Symbol;Acc:MGI:106906]	4352.33	0.0778347	0.0786374	0.0219234	0.311853
ENSMUSG00000084230	Gm14388	predicted gene 14388 [Source:MGI Symbol;Acc:MGI:3650926]	13.4638	0.101542	0.179732	0.0220554	0.311853
ENSMUSG00000024529	Lox	lysyl oxidase [Source:MGI Symbol;Acc:MGI:96817]	12.549	-0.0848497	0.196208	0.0219675	0.311853
ENSMUSG00000000738	Spg7	SPG7, paraplegin matrix AAA peptidase subunit [Source:MGI Symbol;Acc:MGI:2385906]	659.941	-0.0712227	0.0496484	0.0220306	0.311853
ENSMUSG00000029452	Tmem116	transmembrane protein 116 [Source:MGI Symbol;Acc:MGI:1924712]	5.57959	-0.0936843	0.195581	0.0220606	0.311853
ENSMUSG00000023992	Trem2	triggering receptor expressed on myeloid cells 2 [Source:MGI Symbol;Acc:MGI:1913150]	43.4345	-0.0950965	0.195019	0.0220011	0.311853
ENSMUSG00000002602	Axl	AXL receptor tyrosine kinase [Source:MGI Symbol;Acc:MGI:1347244]	623.055	-0.0990682	0.156483	0.0221228	0.311914
ENSMUSG00000008318	Relt	RELT tumor necrosis factor receptor [Source:MGI Symbol;Acc:MGI:2443373]	9.21755	-0.0997782	0.188161	0.0221194	0.311914
ENSMUSG00000044328	Trp53i13	transformation related protein 53 inducible protein 13 [Source:MGI Symbol;Acc:MGI:1915125]	44.9702	-0.0902274	0.122998	0.0221254	0.311914
ENSMUSG00000062519	Zfp398	zinc finger protein 398 [Source:MGI Symbol;Acc:MGI:1917856]	146.956	0.0837488	0.101559	0.0222403	0.313248
ENSMUSG00000029580	Actb	actin, beta [Source:MGI Symbol;Acc:MGI:87904]	6219.09	-0.0768429	0.0757918	0.0222664	0.31333
ENSMUSG00000049872	Calhm5	calcium homeostasis modulator family member 5 [Source:MGI Symbol;Acc:MGI:2143897]	9.07228	-0.0935934	0.194739	0.0223394	0.314072
ENSMUSG00000022014	Epsti1	epithelial stromal interaction 1 (breast) [Source:MGI Symbol;Acc:MGI:1915168]	52.5626	-0.0962661	0.146617	0.0224747	0.314842
ENSMUSG00000028631	Kcnq4	potassium voltage-gated channel, subfamily Q, member 4 [Source:MGI Symbol;Acc:MGI:1926803]	8.58294	-0.0849033	0.195391	0.0224409	0.314842
ENSMUSG00000017210	Med24	mediator complex subunit 24 [Source:MGI Symbol;Acc:MGI:1344385]	212.392	-0.0782427	0.0820187	0.0224168	0.314842
ENSMUSG00000018761	Mpdu1	mannose-P-dolichol utilization defect 1 [Source:MGI Symbol;Acc:MGI:1346040]	821.731	-0.0743047	0.0652536	0.0224756	0.314842
ENSMUSG00000038260	Trpm4	transient receptor potential cation channel, subfamily M, member 4 [Source:MGI Symbol;Acc:MGI:1915917]	35.5373	-0.0970252	0.150054	0.0225112	0.315055
ENSMUSG00000038517	Tbkbp1	TBK1 binding protein 1 [Source:MGI Symbol;Acc:MGI:1920424]	129.799	-0.0776688	0.0802896	0.0225763	0.315681
ENSMUSG00000113517	Gm47905	predicted gene, 47905 [Source:MGI Symbol;Acc:MGI:6097146]	6.7485	0.0838264	0.19486	0.0226143	0.315926
ENSMUSG00000024736	Tmem132a	transmembrane protein 132A [Source:MGI Symbol;Acc:MGI:2147810]	64.37	-0.0999952	0.168798	0.0226542	0.316198
ENSMUSG00000062181	Ces3b	carboxylesterase 3B [Source:MGI Symbol;Acc:MGI:3644960]	6180.38	0.0920553	0.19403	0.0228048	0.316893
ENSMUSG00000040583	Cyp2b13	cytochrome P450, family 2, subfamily b, polypeptide 13 [Source:MGI Symbol;Acc:MGI:88599]	5.62271	-0.0364865	0.152278	0.0227601	0.316893
ENSMUSG00000024505	Dtwd2	DTW domain containing 2 [Source:MGI Symbol;Acc:MGI:1916107]	29.7314	0.0938265	0.138738	0.0227599	0.316893
ENSMUSG00000025232	Hexa	hexosaminidase A [Source:MGI Symbol;Acc:MGI:96073]	1081.16	-0.078688	0.0850401	0.0227751	0.316893
ENSMUSG00000016128	Stard13	StAR-related lipid transfer (START) domain containing 13 [Source:MGI Symbol;Acc:MGI:2385331]	338.678	0.0835334	0.102922	0.0228065	0.316893
ENSMUSG00000046985	Tapt1	transmembrane anterior posterior transformation 1 [Source:MGI Symbol;Acc:MGI:2683537]	971.032	0.0743074	0.0667202	0.0228873	0.317731
ENSMUSG00000040029	Ipo8	importin 8 [Source:MGI Symbol;Acc:MGI:2444611]	767.797	0.0755133	0.072399	0.0229269	0.317995
ENSMUSG00000004626	Stxbp2	syntaxin binding protein 2 [Source:MGI Symbol;Acc:MGI:107370]	613.789	-0.0692024	0.0446482	0.0229783	0.318422
ENSMUSG00000021263	Degs2	delta(4)-desaturase, sphingolipid 2 [Source:MGI Symbol;Acc:MGI:1917309]	4.72257	-0.0822382	0.193704	0.0230764	0.319302
ENSMUSG00000035439	Haus8	4HAUS augmin-like complex, subunit 8 [Source:MGI Symbol;Acc:MGI:1923728]	131.904	-0.0989198	0.16648	0.0230996	0.319302
ENSMUSG00000031432	Prps1	phosphoribosyl pyrophosphate synthetase 1 [Source:MGI Symbol;Acc:MGI:97775]	335.185	0.0729332	0.0607894	0.0231076	0.319302
ENSMUSG00000024737	Slc15a3	solute carrier family 15, member 3 [Source:MGI Symbol;Acc:MGI:1929691]	195.195	-0.0986143	0.164264	0.0231244	0.319302
ENSMUSG00000055114	Anxa13	annexin A13 [Source:MGI Symbol;Acc:MGI:1917037]	7.52233	-0.0939345	0.191377	0.0232261	0.31992
ENSMUSG00000022892	App	amyloid beta (A4) precursor protein [Source:MGI Symbol;Acc:MGI:88059]	840.372	-0.0864035	0.114897	0.0233213	0.31992
ENSMUSG00000022663	Atg3	autophagy related 3 [Source:MGI Symbol;Acc:MGI:1915091]	1027.16	0.0734803	0.0642	0.0233054	0.31992
ENSMUSG00000027447	Cst3	cystatin C [Source:MGI Symbol;Acc:MGI:102519]	1849.52	-0.0815356	0.0976527	0.0233124	0.31992
ENSMUSG00000035863	Palm	paralemmin [Source:MGI Symbol;Acc:MGI:1261814]	37.6234	-0.0947248	0.145103	0.0232506	0.31992
ENSMUSG00000019998	Stx7	syntaxin 7 [Source:MGI Symbol;Acc:MGI:1858210]	324.489	-0.0759713	0.0756728	0.0232813	0.31992
ENSMUSG00000029174	Tbc1d1	TBC1 domain family, member 1 [Source:MGI Symbol;Acc:MGI:1889508]	146.879	-0.0884464	0.122038	0.0233231	0.31992
ENSMUSG00000041779	Tram2	translocating chain-associating membrane protein 2 [Source:MGI Symbol;Acc:MGI:1924817]	284.918	0.0811226	0.0962236	0.0233346	0.31992
ENSMUSG00000051497	Kcnj16	potassium inwardly-rectifying channel, subfamily J, member 16 [Source:MGI Symbol;Acc:MGI:1314842]	30.5605	-0.0950191	0.188761	0.0235382	0.322234
ENSMUSG00000028063	Lmna	lamin A [Source:MGI Symbol;Acc:MGI:96794]	574.238	-0.0792787	0.0900836	0.0235517	0.322234
ENSMUSG00000023972	Ptk7	PTK7 protein tyrosine kinase 7 [Source:MGI Symbol;Acc:MGI:1918711]	14.3966	-0.091632	0.191908	0.0235659	0.322234
ENSMUSG00000019876	Pkib	protein kinase inhibitor beta, cAMP dependent, testis specific [Source:MGI Symbol;Acc:MGI:101937]	25.8788	-0.0948345	0.148464	0.0236969	0.323024
ENSMUSG00000021451	Sema4d	sema domain, immunoglobulin domain (Ig), transmembrane domain (TM) and short cytoplasmic domain, (semaphorin) 4D [Source:MGI Symbol;Acc:MGI:109244]	43.801	-0.0975779	0.163957	0.023685	0.323024
ENSMUSG00000022199	Slc22a17	solute carrier family 22 (organic cation transporter), member 17 [Source:MGI Symbol;Acc:MGI:1926225]	22.9708	-0.0980478	0.176405	0.0237072	0.323024
ENSMUSG00000074093	Svip	small VCP/p97-interacting protein [Source:MGI Symbol;Acc:MGI:1922994]	146.405	0.0787159	0.0882397	0.0236466	0.323024
ENSMUSG00000017631	Abr	active BCR-related gene [Source:MGI Symbol;Acc:MGI:107771]	164.94	-0.0903675	0.131259	0.0238354	0.324309
ENSMUSG00000028785	Hpca	hippocalcin [Source:MGI Symbol;Acc:MGI:1336200]	6.08533	-0.0791843	0.191615	0.0238435	0.324309
ENSMUSG00000036202	Rif1	replication timing regulatory factor 1 [Source:MGI Symbol;Acc:MGI:1098622]	209.935	0.0837704	0.107738	0.0238655	0.324324
ENSMUSG00000007039	Ddah2	dimethylarginine dimethylaminohydrolase 2 [Source:MGI Symbol;Acc:MGI:1859016]	38.1829	-0.0898461	0.129751	0.0239252	0.324341
ENSMUSG00000031934	Panx1	pannexin 1 [Source:MGI Symbol;Acc:MGI:1860055]	12.1367	-0.0943809	0.187787	0.0239298	0.324341
ENSMUSG00000003200	Sh3gl1	SH3-domain GRB2-like 1 [Source:MGI Symbol;Acc:MGI:700010]	285.145	-0.0730604	0.0642793	0.0239228	0.324341
ENSMUSG00000030410	Dmwd	dystrophia myotonica-containing WD repeat motif [Source:MGI Symbol;Acc:MGI:94907]	307.292	-0.0726305	0.0622521	0.0239717	0.324479
ENSMUSG00000043079	Synpo	synaptopodin [Source:MGI Symbol;Acc:MGI:1099446]	134.617	-0.0935147	0.14448	0.0239818	0.324479
ENSMUSG00000021111	Papola	poly (A) polymerase alpha [Source:MGI Symbol;Acc:MGI:109301]	1386.34	0.070594	0.052062	0.0240327	0.324883
ENSMUSG00000034634	Ly6d	lymphocyte antigen 6 complex, locus D [Source:MGI Symbol;Acc:MGI:96881]	218.157	-0.067366	0.184716	0.0240804	0.325243
ENSMUSG00000027276	Jag1	jagged 1 [Source:MGI Symbol;Acc:MGI:1095416]	101.267	-0.0843743	0.111167	0.0241968	0.326531
ENSMUSG00000011832	Evi5l	ecotropic viral integration site 5 like [Source:MGI Symbol;Acc:MGI:2442167]	72.8441	-0.0800255	0.0954073	0.0242464	0.326637
ENSMUSG00000089943	Ugt1a5	UDP glucuronosyltransferase 1 family, polypeptide A5 [Source:MGI Symbol;Acc:MGI:3032634]	227.694	0.0813591	0.191635	0.024247	0.326637
ENSMUSG00000041538	H2-Ob	histocompatibility 2, O region beta locus [Source:MGI Symbol;Acc:MGI:95925]	32.8212	-0.0965724	0.16535	0.0243407	0.327202
ENSMUSG00000029260	Ugt2b34	UDP glucuronosyltransferase 2 family, polypeptide B34 [Source:MGI Symbol;Acc:MGI:2140962]	6617.39	0.0770372	0.0839757	0.0243524	0.327202
ENSMUSG00000029578	Wipi2	WD repeat domain, phosphoinositide interacting 2 [Source:MGI Symbol;Acc:MGI:1923831]	1271.99	0.0679125	0.043045	0.0243186	0.327202
ENSMUSG00000051212	Gpr183	G protein-coupled receptor 183 [Source:MGI Symbol;Acc:MGI:2442034]	6.13734	-0.0931394	0.187477	0.0243763	0.327239
ENSMUSG00000006527	Sfmbt1	Scm-like with four mbt domains 1 [Source:MGI Symbol;Acc:MGI:1859609]	452.689	0.0742728	0.0719809	0.0244138	0.327458
ENSMUSG00000003812	Dnase2a	deoxyribonuclease II alpha [Source:MGI Symbol;Acc:MGI:1329019]	341.603	-0.0729715	0.0659974	0.0245337	0.327929
ENSMUSG00000020277	Pfkl	phosphofructokinase, liver, B-type [Source:MGI Symbol;Acc:MGI:97547]	454.233	-0.0717561	0.0594278	0.0244827	0.327929
ENSMUSG00000026979	Psd4	pleckstrin and Sec7 domain containing 4 [Source:MGI Symbol;Acc:MGI:2674093]	95.7094	-0.0905668	0.135363	0.0245139	0.327929
ENSMUSG00000031930	Wwp2	WW domain containing E3 ubiquitin protein ligase 2 [Source:MGI Symbol;Acc:MGI:1914144]	334.032	-0.0720208	0.0608906	0.024497	0.327929
ENSMUSG00000089636	1700058P15Rik	RIKEN cDNA 1700058P15 gene [Source:MGI Symbol;Acc:MGI:1920627]	5.48087	-0.085594	0.191318	0.0245663	0.328081
ENSMUSG00000086965	Rtl10	retrotransposon Gag like 10 [Source:MGI Symbol;Acc:MGI:3833934]	5.14041	-0.0766201	0.189584	0.0246458	0.328858
ENSMUSG00000058258	Idi1	isopentenyl-diphosphate delta isomerase [Source:MGI Symbol;Acc:MGI:2442264]	428.914	0.0800948	0.190641	0.0247035	0.329345
ENSMUSG00000094910	D430019H16Rik	RIKEN cDNA D430019H16 gene [Source:MGI Symbol;Acc:MGI:2443127]	22.9173	-0.0953441	0.160918	0.024785	0.32996
ENSMUSG00000049775	Tmsb4x	thymosin, beta 4, X chromosome [Source:MGI Symbol;Acc:MGI:99510]	2394.61	-0.0907155	0.137405	0.0247923	0.32996
ENSMUSG00000066861	Oas1g	2'-5' oligoadenylate synthetase 1G [Source:MGI Symbol;Acc:MGI:97429]	42.795	-0.0927762	0.14677	0.0248621	0.33032
ENSMUSG00000045991	Onecut2	one cut domain, family member 2 [Source:MGI Symbol;Acc:MGI:1891408]	1395.17	0.0767966	0.0847316	0.0248532	0.33032
ENSMUSG00000040327	Cul9	cullin 9 [Source:MGI Symbol;Acc:MGI:1925559]	146.582	-0.0822708	0.106229	0.0249157	0.330749
ENSMUSG00000083396	Gm15542	predicted gene 15542 [Source:MGI Symbol;Acc:MGI:3782990]	123.486	0.0877127	0.126776	0.025021	0.33186
ENSMUSG00000020467	Efemp1	epidermal growth factor-containing fibulin-like extracellular matrix protein 1 [Source:MGI Symbol;Acc:MGI:1339998]	170.588	-0.0875237	0.126273	0.0250686	0.331901
ENSMUSG00000021884	Hacl1	2-hydroxyacyl-CoA lyase 1 [Source:MGI Symbol;Acc:MGI:1929657]	100.334	0.0953766	0.167698	0.0251099	0.331901
ENSMUSG00000037849	Ifi206	interferon activated gene 206 [Source:MGI Symbol;Acc:MGI:3646410]	32.3505	-0.0953756	0.166984	0.0250912	0.331901
ENSMUSG00000089832	Shkbp1	Sh3kbp1 binding protein 1 [Source:MGI Symbol;Acc:MGI:2385803]	92.6041	-0.0792778	0.0955154	0.0250825	0.331901
ENSMUSG00000053604	Rpia	ribose 5-phosphate isomerase A [Source:MGI Symbol;Acc:MGI:103254]	74.1369	-0.0878289	0.127732	0.025135	0.331949
ENSMUSG00000014077	Chp1	calcineurin-like EF hand protein 1 [Source:MGI Symbol;Acc:MGI:1927185]	4617.28	0.075087	0.0785009	0.0251923	0.3323
ENSMUSG00000020399	Havcr2	hepatitis A virus cellular receptor 2 [Source:MGI Symbol;Acc:MGI:2159682]	25.8546	-0.0940319	0.18071	0.0252045	0.3323
ENSMUSG00000037211	Spry1	sprouty RTK signaling antagonist 1 [Source:MGI Symbol;Acc:MGI:1345139]	81.3038	-0.090959	0.140902	0.0252419	0.33251
ENSMUSG00000086502	B130055M24Rik	RIKEN cDNA B130055M24 gene [Source:MGI Symbol;Acc:MGI:3590645]	13.268	0.0891674	0.187811	0.0253809	0.333697
ENSMUSG00000015854	Cd5l	CD5 antigen-like [Source:MGI Symbol;Acc:MGI:1334419]	4545.39	-0.0935145	0.155017	0.0254183	0.333697
ENSMUSG00000020658	Efr3b	EFR3 homolog B [Source:MGI Symbol;Acc:MGI:2444851]	23.9251	0.0942808	0.17769	0.0254049	0.333697
ENSMUSG00000071076	Jund	jun D proto-oncogene [Source:MGI Symbol;Acc:MGI:96648]	7.09971	-0.0816222	0.189838	0.0253612	0.333697
ENSMUSG00000054422	Fabp1	fatty acid binding protein 1, liver [Source:MGI Symbol;Acc:MGI:95479]	67636.3	0.091375	0.144556	0.0255382	0.33489
ENSMUSG00000044229	Nxpe4	neurexophilin and PC-esterase domain family, member 4 [Source:MGI Symbol;Acc:MGI:1924792]	22.5042	-0.0940406	0.160331	0.0255526	0.33489
ENSMUSG00000007783	Cpt1c	carnitine palmitoyltransferase 1c [Source:MGI Symbol;Acc:MGI:2446526]	9.32156	-0.0925343	0.182084	0.0256249	0.335016
ENSMUSG00000019906	Lin7a	lin-7 homolog A (C. elegans) [Source:MGI Symbol;Acc:MGI:2135609]	136.508	0.0833325	0.112872	0.0256272	0.335016
ENSMUSG00000034911	Ushbp1	USH1 protein network component harmonin binding protein 1 [Source:MGI Symbol;Acc:MGI:1922920]	273.746	-0.0774873	0.0902467	0.0256118	0.335016
ENSMUSG00000063450	Syne2	spectrin repeat containing, nuclear envelope 2 [Source:MGI Symbol;Acc:MGI:2449316]	584.48	0.0795352	0.0987354	0.0257056	0.335757
ENSMUSG00000020929	Eftud2	elongation factor Tu GTP binding domain containing 2 [Source:MGI Symbol;Acc:MGI:1336880]	300.65	-0.0704166	0.0565297	0.0258055	0.335875
ENSMUSG00000085445	Gm16348	predicted gene 16348 [Source:MGI Symbol;Acc:MGI:3840113]	47.137	0.0827851	0.189026	0.0258232	0.335875
ENSMUSG00000000732	Icosl	icos ligand [Source:MGI Symbol;Acc:MGI:1354701]	31.0885	-0.0933577	0.158032	0.0258112	0.335875
ENSMUSG00000013698	Pea15a	phosphoprotein enriched in astrocytes 15A [Source:MGI Symbol;Acc:MGI:104799]	300.037	-0.0856881	0.122333	0.0257699	0.335875
ENSMUSG00000019809	Pex3	peroxisomal biogenesis factor 3 [Source:MGI Symbol;Acc:MGI:1929646]	457.676	0.0708093	0.0587521	0.0258039	0.335875
ENSMUSG00000036257	Pnpla8	patatin-like phospholipase domain containing 8 [Source:MGI Symbol;Acc:MGI:1914702]	2084.51	0.0746926	0.0793494	0.0259443	0.337167
ENSMUSG00000090935	Synj2bp	synaptojanin 2 binding protein [Source:MGI Symbol;Acc:MGI:1344347]	790.894	0.0708935	0.059876	0.0259882	0.337454
ENSMUSG00000026675	Hsd17b7	hydroxysteroid (17-beta) dehydrogenase 7 [Source:MGI Symbol;Acc:MGI:1330808]	752.379	0.0868	0.127732	0.0260187	0.337528
ENSMUSG00000028357	Kif12	kinesin family member 12 [Source:MGI Symbol;Acc:MGI:1098232]	17.8226	-0.0921048	0.180572	0.0260376	0.337528
ENSMUSG00000006711	D130043K22Rik	RIKEN cDNA D130043K22 gene [Source:MGI Symbol;Acc:MGI:3036268]	61.0906	0.0931622	0.175677	0.0261045	0.338113
ENSMUSG00000022178	Ajuba	ajuba LIM protein [Source:MGI Symbol;Acc:MGI:1341886]	79.6388	-0.0829617	0.113571	0.0261701	0.338396
ENSMUSG00000004631	Sgce	sarcoglycan, epsilon [Source:MGI Symbol;Acc:MGI:1329042]	70.9487	-0.0891259	0.137976	0.0261506	0.338396
ENSMUSG00000086231	Rapgef4os3	Rap guanine nucleotide exchange factor (GEF) 4, opposite strand 3 [Source:MGI Symbol;Acc:MGI:2442080]	78.997	0.0865257	0.186939	0.0262765	0.339185
ENSMUSG00000024883	Rin1	Ras and Rab interactor 1 [Source:MGI Symbol;Acc:MGI:2385695]	7.43032	-0.0841994	0.187844	0.0262944	0.339185
ENSMUSG00000076498	Trbc2	T cell receptor beta, constant 2 [Source:MGI Symbol;Acc:MGI:4835227]	14.2826	-0.0854345	0.187422	0.026297	0.339185
ENSMUSG00000004849	Ap1s1	adaptor protein complex AP-1, sigma 1 [Source:MGI Symbol;Acc:MGI:1098244]	338.34	-0.0756397	0.0849685	0.0263381	0.339432
ENSMUSG00000022895	Ets2	E26 avian leukemia oncogene 2, 3' domain [Source:MGI Symbol;Acc:MGI:95456]	459.597	-0.0785825	0.0976396	0.0264554	0.340659
ENSMUSG00000097680	Gm26642	predicted gene, 26642 [Source:MGI Symbol;Acc:MGI:5477136]	19.1578	-0.0927909	0.167657	0.0266019	0.342088
ENSMUSG00000097474	None	None	20.8976	0.0854231	0.186646	0.0266106	0.342088
ENSMUSG00000028717	Tal1	T cell acute lymphocytic leukemia 1 [Source:MGI Symbol;Acc:MGI:98480]	18.223	-0.0899675	0.144939	0.0266642	0.342493
ENSMUSG00000101655	2310040G24Rik	RIKEN cDNA 2310040G24 gene [Source:MGI Symbol;Acc:MGI:1916897]	28.6184	-0.0908652	0.150575	0.0267659	0.342982
ENSMUSG00000020814	Mxra7	matrix-remodelling associated 7 [Source:MGI Symbol;Acc:MGI:1914872]	47.649	-0.0827592	0.115164	0.0267795	0.342982
ENSMUSG00000050921	P2ry10	purinergic receptor P2Y, G-protein coupled 10 [Source:MGI Symbol;Acc:MGI:1926076]	7.57821	-0.0874285	0.184942	0.026731	0.342982
ENSMUSG00000030774	Pak1	p21 (RAC1) activated kinase 1 [Source:MGI Symbol;Acc:MGI:1339975]	45.5174	-0.0917109	0.156553	0.0267909	0.342982
ENSMUSG00000003062	Stard3nl	STARD3 N-terminal like [Source:MGI Symbol;Acc:MGI:1923455]	120.816	-0.0775537	0.0947429	0.0268179	0.343043
ENSMUSG00000020122	Egfr	epidermal growth factor receptor [Source:MGI Symbol;Acc:MGI:95294]	6182.92	0.0864592	0.185365	0.026852	0.343196
ENSMUSG00000040747	Cd53	CD53 antigen [Source:MGI Symbol;Acc:MGI:88341]	220.978	-0.0900509	0.147113	0.0269191	0.343769
ENSMUSG00000024679	Ms4a6d	membrane-spanning 4-domains, subfamily A, member 6D [Source:MGI Symbol;Acc:MGI:1916024]	57.2922	-0.0921508	0.169542	0.0269532	0.343894
ENSMUSG00000022754	Tmem45a	transmembrane protein 45a [Source:MGI Symbol;Acc:MGI:1913122]	7.80231	-0.082254	0.186848	0.0269734	0.343894
ENSMUSG00000035713	Usp35	ubiquitin specific peptidase 35 [Source:MGI Symbol;Acc:MGI:2685339]	44.4605	-0.0896302	0.145515	0.0270122	0.344106
ENSMUSG00000028289	Epha7	Eph receptor A7 [Source:MGI Symbol;Acc:MGI:95276]	32.612	-0.0906651	0.151932	0.0270725	0.344306
ENSMUSG00000039252	Lgi2	leucine-rich repeat LGI family, member 2 [Source:MGI Symbol;Acc:MGI:2180196]	9.43664	-0.0752707	0.186079	0.0270534	0.344306
ENSMUSG00000039153	Runx2	runt related transcription factor 2 [Source:MGI Symbol;Acc:MGI:99829]	8.2925	-0.0869559	0.184152	0.0271127	0.344534
ENSMUSG00000048497	Mmgt2	membrane magnesium transporter 2 [Source:MGI Symbol;Acc:MGI:2448491]	18.4999	-0.0912959	0.160828	0.0273642	0.346905
ENSMUSG00000072946	Ptgr2	prostaglandin reductase 2 [Source:MGI Symbol;Acc:MGI:1916372]	468.877	0.0783455	0.0998529	0.0273501	0.346905
ENSMUSG00000004451	Ralb	v-ral simian leukemia viral oncogene B [Source:MGI Symbol;Acc:MGI:1927244]	180.365	-0.0740253	0.0812282	0.0273666	0.346905
ENSMUSG00000066232	Ipo7	importin 7 [Source:MGI Symbol;Acc:MGI:2152414]	1332.67	0.0732045	0.0775311	0.0274405	0.347272
ENSMUSG00000027787	Nmd3	NMD3 ribosome export adaptor [Source:MGI Symbol;Acc:MGI:2140103]	368.065	0.0700986	0.0602461	0.0274184	0.347272
ENSMUSG00000031453	Rasa3	RAS p21 protein activator 3 [Source:MGI Symbol;Acc:MGI:1197013]	240.98	-0.0802398	0.107979	0.0274941	0.347383
ENSMUSG00000025008	Tctn3	tectonic family member 3 [Source:MGI Symbol;Acc:MGI:1914840]	21.9932	-0.08922	0.146565	0.0274841	0.347383
ENSMUSG00000039483	Asb6	ankyrin repeat and SOCS box-containing 6 [Source:MGI Symbol;Acc:MGI:1919573]	129.828	-0.0736717	0.0806744	0.0276887	0.349271
ENSMUSG00000059089	Fcgr4	Fc receptor, IgG, low affinity IV [Source:MGI Symbol;Acc:MGI:2179523]	167.969	-0.0890784	0.147134	0.0276739	0.349271
ENSMUSG00000026858	Miga2	mitoguardin 2 [Source:MGI Symbol;Acc:MGI:1922035]	1074.5	0.072006	0.0734491	0.0280208	0.353171
ENSMUSG00000034863	Ano8	anoctamin 8 [Source:MGI Symbol;Acc:MGI:2687327]	65.7832	-0.0794597	0.107028	0.0280894	0.35324
ENSMUSG00000004508	Gab2	growth factor receptor bound protein 2-associated protein 2 [Source:MGI Symbol;Acc:MGI:1333854]	66.8475	-0.0881475	0.145182	0.0281404	0.35324
ENSMUSG00000020674	Pxdn	peroxidasin [Source:MGI Symbol;Acc:MGI:1916925]	181.015	-0.0859855	0.13415	0.0280856	0.35324
ENSMUSG00000037972	Snn	stannin [Source:MGI Symbol;Acc:MGI:1276549]	40.8953	-0.0883706	0.146434	0.0281381	0.35324
ENSMUSG00000062373	Tmem65	transmembrane protein 65 [Source:MGI Symbol;Acc:MGI:1922118]	148.023	-0.0811252	0.113947	0.0281372	0.35324
ENSMUSG00000091345	Col6a5	collagen, type VI, alpha 5 [Source:MGI Symbol;Acc:MGI:3648134]	8.31914	-0.06422	0.17927	0.0282793	0.353938
ENSMUSG00000106535	Gm43031	predicted gene 43031 [Source:MGI Symbol;Acc:MGI:5663168]	15.5363	0.0865787	0.180383	0.0283134	0.353938
ENSMUSG00000023206	Il15ra	interleukin 15 receptor, alpha chain [Source:MGI Symbol;Acc:MGI:104644]	793.928	0.0740171	0.0846212	0.0283526	0.353938
ENSMUSG00000030124	Lag3	lymphocyte-activation gene 3 [Source:MGI Symbol;Acc:MGI:106588]	24.8242	-0.088902	0.175071	0.0283027	0.353938
ENSMUSG00000042251	Pm20d1	peptidase M20 domain containing 1 [Source:MGI Symbol;Acc:MGI:2442939]	1565.4	0.0705985	0.0662786	0.0282331	0.353938
ENSMUSG00000013663	Pten	phosphatase and tensin homolog [Source:MGI Symbol;Acc:MGI:109583]	1465.25	0.0732077	0.08082	0.0283729	0.353938
ENSMUSG00000025161	Slc16a3	solute carrier family 16 (monocarboxylic acid transporters), member 3 [Source:MGI Symbol;Acc:MGI:1933438]	17.4369	-0.089638	0.170152	0.0283791	0.353938
ENSMUSG00000011427	Zfp790	zinc finger protein 790 [Source:MGI Symbol;Acc:MGI:1923431]	114.097	0.0835162	0.124652	0.0283524	0.353938
ENSMUSG00000044066	Cep68	centrosomal protein 68 [Source:MGI Symbol;Acc:MGI:2667663]	218.746	0.072278	0.0763838	0.0284425	0.354158
ENSMUSG00000004043	Stat5a	signal transducer and activator of transcription 5A [Source:MGI Symbol;Acc:MGI:103036]	257.121	-0.0735559	0.0827325	0.0284378	0.354158
ENSMUSG00000026825	Dnm1	dynamin 1 [Source:MGI Symbol;Acc:MGI:107384]	7.46617	-0.0612371	0.176967	0.0284752	0.354279
ENSMUSG00000031776	Arl2bp	ADP-ribosylation factor-like 2 binding protein [Source:MGI Symbol;Acc:MGI:1349429]	142.713	-0.0840693	0.129869	0.028978	0.354645
ENSMUSG00000038774	Ascc3	activating signal cointegrator 1 complex subunit 3 [Source:MGI Symbol;Acc:MGI:1925237]	414.364	0.0743664	0.0877511	0.0287886	0.354645
ENSMUSG00000022684	Bfar	bifunctional apoptosis regulator [Source:MGI Symbol;Acc:MGI:1914368]	944.166	0.0706867	0.0680366	0.0285675	0.354645
ENSMUSG00000078566	Bnip3	BCL2/adenovirus E1B interacting protein 3 [Source:MGI Symbol;Acc:MGI:109326]	1205.64	0.0803337	0.113418	0.0288445	0.354645
ENSMUSG00000029915	Clec5a	C-type lectin domain family 5, member a [Source:MGI Symbol;Acc:MGI:1345151]	7.38264	-0.0876858	0.175074	0.0289158	0.354645
ENSMUSG00000004364	Cul3	cullin 3 [Source:MGI Symbol;Acc:MGI:1347360]	1026.42	0.0676366	0.0499019	0.0287921	0.354645
ENSMUSG00000053716	Dusp7	dual specificity phosphatase 7 [Source:MGI Symbol;Acc:MGI:2387100]	54.6541	-0.0837061	0.128193	0.0289653	0.354645
ENSMUSG00000063524	Eno1	enolase 1, alpha non-neuron [Source:MGI Symbol;Acc:MGI:95393]	5509.29	-0.0716357	0.0741736	0.0287784	0.354645
ENSMUSG00000029919	Hpgds	hematopoietic prostaglandin D synthase [Source:MGI Symbol;Acc:MGI:1859384]	49.9149	-0.0890104	0.162666	0.0289552	0.354645
ENSMUSG00000073491	Ifi213	interferon activated gene 213 [Source:MGI Symbol;Acc:MGI:3695276]	77.5534	-0.0870983	0.144659	0.0289287	0.354645
ENSMUSG00000019139	Isyna1	myo-inositol 1-phosphate synthase A1 [Source:MGI Symbol;Acc:MGI:1919030]	88.5841	-0.0893896	0.158438	0.0285495	0.354645
ENSMUSG00000023043	Krt18	keratin 18 [Source:MGI Symbol;Acc:MGI:96692]	2308.55	-0.081644	0.118025	0.0286371	0.354645
ENSMUSG00000036948	Map11	microtubule associated protein 11 [Source:MGI Symbol;Acc:MGI:2385896]	229.968	-0.0715406	0.0737217	0.0287966	0.354645
ENSMUSG00000013833	Med16	mediator complex subunit 16 [Source:MGI Symbol;Acc:MGI:2158394]	219.791	-0.07248	0.0793409	0.0289861	0.354645
ENSMUSG00000019173	Rab5c	RAB5C, member RAS oncogene family [Source:MGI Symbol;Acc:MGI:105306]	1252.85	-0.0641508	0.0392775	0.0287816	0.354645
ENSMUSG00000030704	Rab6a	RAB6A, member RAS oncogene family [Source:MGI Symbol;Acc:MGI:894313]	814.308	0.0686753	0.0566462	0.0289562	0.354645
ENSMUSG00000027953	Slc50a1	solute carrier family 50 (sugar transporter), member 1 [Source:MGI Symbol;Acc:MGI:107417]	138.195	-0.0794747	0.109859	0.0288417	0.354645
ENSMUSG00000022180	Slc7a8	solute carrier family 7 (cationic amino acid transporter, y+ system), member 8 [Source:MGI Symbol;Acc:MGI:1355323]	116.385	-0.0873331	0.144958	0.0287761	0.354645
ENSMUSG00000024339	Tap2	transporter 2, ATP-binding cassette, sub-family B (MDR/TAP) [Source:MGI Symbol;Acc:MGI:98484]	218.828	-0.0726543	0.0788719	0.0286015	0.354645
ENSMUSG00000025034	Trim8	tripartite motif-containing 8 [Source:MGI Symbol;Acc:MGI:1933302]	368.818	-0.0701841	0.065923	0.0288165	0.354645
ENSMUSG00000041736	Tspo	translocator protein [Source:MGI Symbol;Acc:MGI:88222]	510.266	-0.0747567	0.0894046	0.0287516	0.354645
ENSMUSG00000037103	Dcaf15	DDB1 and CUL4 associated factor 15 [Source:MGI Symbol;Acc:MGI:2684420]	104.118	-0.0773337	0.102	0.0291422	0.356272
ENSMUSG00000027624	Epb41l1	erythrocyte membrane protein band 4.1 like 1 [Source:MGI Symbol;Acc:MGI:103010]	51.8573	-0.088588	0.164133	0.029241	0.356354
ENSMUSG00000047557	Lxn	latexin [Source:MGI Symbol;Acc:MGI:107633]	11.0541	-0.0881179	0.170519	0.0292348	0.356354
ENSMUSG00000031174	Rpgr	retinitis pigmentosa GTPase regulator [Source:MGI Symbol;Acc:MGI:1344037]	42.3902	0.0792835	0.110334	0.0291834	0.356354
ENSMUSG00000029925	Tbxas1	thromboxane A synthase 1, platelet [Source:MGI Symbol;Acc:MGI:98497]	84.6108	-0.0876377	0.15036	0.029209	0.356354
ENSMUSG00000099974	Bcl2a1d	B cell leukemia/lymphoma 2 related protein A1d [Source:MGI Symbol;Acc:MGI:1278325]	17.8394	-0.0875343	0.171707	0.0294491	0.35857
ENSMUSG00000028745	Capzb	capping protein (actin filament) muscle Z-line, beta [Source:MGI Symbol;Acc:MGI:104652]	1175.93	-0.0686593	0.0583799	0.0294693	0.35857
ENSMUSG00000021785	Ngly1	N-glycanase 1 [Source:MGI Symbol;Acc:MGI:1913276]	553.544	0.0663168	0.0455422	0.0295086	0.358766
ENSMUSG00000027111	Itga6	integrin alpha 6 [Source:MGI Symbol;Acc:MGI:96605]	38.8198	-0.0878008	0.155484	0.0295343	0.358797
ENSMUSG00000040010	Slc7a5	solute carrier family 7 (cationic amino acid transporter, y+ system), member 5 [Source:MGI Symbol;Acc:MGI:1298205]	33.7623	-0.0856752	0.141141	0.0296169	0.359518
ENSMUSG00000078440	Dohh	deoxyhypusine hydroxylase/monooxygenase [Source:MGI Symbol;Acc:MGI:1915964]	45.8889	-0.0847624	0.136637	0.0296685	0.359586
ENSMUSG00000020312	Shc2	SHC (Src homology 2 domain containing) transforming protein 2 [Source:MGI Symbol;Acc:MGI:106180]	7.53557	-0.063644	0.177875	0.029669	0.359586
ENSMUSG00000041408	Wapl	WAPL cohesin release factor [Source:MGI Symbol;Acc:MGI:2675859]	1014.52	0.0718698	0.0789683	0.029776	0.360599
ENSMUSG00000003500	Impdh1	inosine monophosphate dehydrogenase 1 [Source:MGI Symbol;Acc:MGI:96567]	52.5228	-0.0761261	0.0991778	0.0298184	0.36083
ENSMUSG00000097177	9330159M07Rik	RIKEN cDNA 9330159M07 gene [Source:MGI Symbol;Acc:MGI:2442519]	21.9833	0.0850565	0.176591	0.0298858	0.361081
ENSMUSG00000018293	Pfn1	profilin 1 [Source:MGI Symbol;Acc:MGI:97549]	2008.19	-0.0710192	0.0747329	0.0298801	0.361081
ENSMUSG00000024308	Tapbp	TAP binding protein [Source:MGI Symbol;Acc:MGI:1201689]	968.854	-0.0690603	0.063051	0.0299827	0.36197
ENSMUSG00000032643	Fhl3	four and a half LIM domains 3 [Source:MGI Symbol;Acc:MGI:1341092]	10.098	-0.0681498	0.180106	0.0300363	0.362333
ENSMUSG00000026994	Galnt3	polypeptide N-acetylgalactosaminyltransferase 3 [Source:MGI Symbol;Acc:MGI:894695]	17.0533	-0.0872778	0.162666	0.0301419	0.362523
ENSMUSG00000054823	Nsd3	nuclear receptor binding SET domain protein 3 [Source:MGI Symbol;Acc:MGI:2142581]	1112.27	0.0784551	0.110433	0.030155	0.362523
ENSMUSG00000051498	Tlr6	toll-like receptor 6 [Source:MGI Symbol;Acc:MGI:1341296]	13.6281	-0.0838711	0.177507	0.0301692	0.362523
ENSMUSG00000029442	Wdr66	WD repeat domain 66 [Source:MGI Symbol;Acc:MGI:1918495]	30.2255	-0.0869195	0.15457	0.0301497	0.362523
ENSMUSG00000030424	Zfp939	zinc finger protein 939 [Source:MGI Symbol;Acc:MGI:3036240]	32.232	0.0847728	0.139345	0.0301334	0.362523
ENSMUSG00000027570	Col9a3	collagen, type IX, alpha 3 [Source:MGI Symbol;Acc:MGI:894686]	6.04799	-0.0839673	0.177097	0.0302409	0.362963
ENSMUSG00000024044	Epb41l3	erythrocyte membrane protein band 4.1 like 3 [Source:MGI Symbol;Acc:MGI:103008]	90.2564	-0.086995	0.157716	0.0302636	0.362963
ENSMUSG00000015112	Slc25a13	solute carrier family 25 (mitochondrial carrier, adenine nucleotide translocator), member 13 [Source:MGI Symbol;Acc:MGI:1354721]	2991.49	0.0727233	0.085055	0.0302762	0.362963
ENSMUSG00000011877	Git1	GIT ArfGAP 1 [Source:MGI Symbol;Acc:MGI:1927140]	200.607	-0.0715548	0.0794768	0.0303925	0.363576
ENSMUSG00000024677	Ms4a6b	membrane-spanning 4-domains, subfamily A, member 6B [Source:MGI Symbol;Acc:MGI:1917024]	48.1398	-0.0845359	0.139475	0.0303724	0.363576
ENSMUSG00000041846	Ppp4r3a	protein phosphatase 4 regulatory subunit 3A [Source:MGI Symbol;Acc:MGI:1915984]	920.427	0.0709131	0.0759984	0.0303979	0.363576
ENSMUSG00000075054	Yae1d1	Yae1 domain containing 1 [Source:MGI Symbol;Acc:MGI:1914258]	169.18	0.0696638	0.0688494	0.0304694	0.364149
ENSMUSG00000042705	Commd10	COMM domain containing 10 [Source:MGI Symbol;Acc:MGI:1916706]	85.9245	-0.0765287	0.103434	0.0305275	0.36434
ENSMUSG00000006369	Fbln1	fibulin 1 [Source:MGI Symbol;Acc:MGI:95487]	21.5994	-0.0772693	0.181169	0.0305325	0.36434
ENSMUSG00000007041	Clic1	chloride intracellular channel 1 [Source:MGI Symbol;Acc:MGI:2148924]	277.705	-0.0761002	0.101703	0.0305717	0.364526
ENSMUSG00000037872	Ackr1	atypical chemokine receptor 1 (Duffy blood group) [Source:MGI Symbol;Acc:MGI:1097689]	13.4317	-0.08639	0.161161	0.0307773	0.364955
ENSMUSG00000020841	Cpd	carboxypeptidase D [Source:MGI Symbol;Acc:MGI:107265]	472.812	0.068562	0.062407	0.0307145	0.364955
ENSMUSG00000068263	Efcc1	EF hand and coiled-coil domain containing 1 [Source:MGI Symbol;Acc:MGI:3611451]	11.6102	-0.0835078	0.175769	0.0307964	0.364955
ENSMUSG00000025421	Hdhd2	haloacid dehalogenase-like hydrolase domain containing 2 [Source:MGI Symbol;Acc:MGI:1924237]	84.2005	0.0722045	0.0840806	0.0307453	0.364955
ENSMUSG00000024694	Keg1	kidney expressed gene 1 [Source:MGI Symbol;Acc:MGI:1928492]	1506.62	0.0856326	0.14848	0.030653	0.364955
ENSMUSG00000025044	Msr1	macrophage scavenger receptor 1 [Source:MGI Symbol;Acc:MGI:98257]	223.359	-0.0846276	0.142474	0.0307593	0.364955
ENSMUSG00000034247	Plekhm1	pleckstrin homology domain containing, family M (with RUN domain) member 1 [Source:MGI Symbol;Acc:MGI:2443207]	385.399	-0.0716444	0.081288	0.0307736	0.364955
ENSMUSG00000049657	Zbtb5	zinc finger and BTB domain containing 5 [Source:MGI Symbol;Acc:MGI:1924601]	158.388	0.0730568	0.0881084	0.0306879	0.364955
ENSMUSG00000070594	Gm4788	predicted gene 4788 [Source:MGI Symbol;Acc:MGI:3646434]	3308.24	0.075824	0.101421	0.0308405	0.365198
ENSMUSG00000000093	Tbx2	T-box 2 [Source:MGI Symbol;Acc:MGI:98494]	44.3426	-0.0826027	0.132119	0.0308741	0.365315
ENSMUSG00000035929	H2-Q4	histocompatibility 2, Q region locus 4 [Source:MGI Symbol;Acc:MGI:95933]	699.679	-0.0723625	0.0854422	0.0309084	0.365442
ENSMUSG00000018428	Akap1	A kinase (PRKA) anchor protein 1 [Source:MGI Symbol;Acc:MGI:104729]	2073.45	0.0664039	0.0486843	0.0309528	0.365576
ENSMUSG00000112532	Gm36283	predicted gene, 36283 [Source:MGI Symbol;Acc:MGI:5595442]	28.3393	-0.0861214	0.159678	0.030967	0.365576
ENSMUSG00000045594	Glb1	galactosidase, beta 1 [Source:MGI Symbol;Acc:MGI:88151]	199.049	-0.0706389	0.0768428	0.0310643	0.366382
ENSMUSG00000050199	Lgr4	leucine-rich repeat-containing G protein-coupled receptor 4 [Source:MGI Symbol;Acc:MGI:1891468]	687.47	0.0708934	0.078527	0.0311381	0.366382
ENSMUSG00000021423	Ly86	lymphocyte antigen 86 [Source:MGI Symbol;Acc:MGI:1321404]	186.788	-0.0844938	0.144346	0.0311437	0.366382
ENSMUSG00000017721	Pigt	phosphatidylinositol glycan anchor biosynthesis, class T [Source:MGI Symbol;Acc:MGI:1926178]	462.932	-0.0677704	0.0583276	0.0311537	0.366382
ENSMUSG00000002603	Tgfb1	transforming growth factor, beta 1 [Source:MGI Symbol;Acc:MGI:98725]	121.059	-0.0822301	0.131588	0.0311409	0.366382
ENSMUSG00000035042	Ccl5	chemokine (C-C motif) ligand 5 [Source:MGI Symbol;Acc:MGI:98262]	40.2228	-0.0740855	0.180389	0.0311901	0.366531
ENSMUSG00000061666	Gdpd1	glycerophosphodiester phosphodiesterase domain containing 1 [Source:MGI Symbol;Acc:MGI:1913819]	26.1705	-0.0850514	0.168751	0.0312526	0.366786
ENSMUSG00000079562	Maea	macrophage erythroblast attacher [Source:MGI Symbol;Acc:MGI:1891748]	452.035	-0.0661277	0.0479713	0.0312593	0.366786
ENSMUSG00000020902	Ntn1	netrin 1 [Source:MGI Symbol;Acc:MGI:105088]	151.898	-0.0773536	0.110285	0.0314178	0.368367
ENSMUSG00000028979	Masp2	mannan-binding lectin serine peptidase 2 [Source:MGI Symbol;Acc:MGI:1330832]	2251.33	0.0668515	0.0528161	0.0314839	0.368863
ENSMUSG00000039208	Metrnl	meteorin, glial cell differentiation regulator-like [Source:MGI Symbol;Acc:MGI:2384806]	62.6237	-0.0792197	0.119	0.031508	0.368866
ENSMUSG00000063802	Hspbp1	HSPA (heat shock 70kDa) binding protein, cytoplasmic cochaperone 1 [Source:MGI Symbol;Acc:MGI:1913495]	218.348	-0.0719784	0.0857236	0.0315526	0.369108
ENSMUSG00000095079	Igha	immunoglobulin heavy constant alpha [Source:MGI Symbol;Acc:MGI:96444]	24.8195	0.0720279	0.179564	0.0316836	0.37036
ENSMUSG00000108624	Gm45091	predicted gene 45091 [Source:MGI Symbol;Acc:MGI:5753667]	12.1163	0.0805232	0.17684	0.031726	0.370576
ENSMUSG00000032727	Mier3	MIER family member 3 [Source:MGI Symbol;Acc:MGI:2442317]	223.074	0.0737921	0.0952973	0.0317581	0.370671
ENSMUSG00000105677	Gm43328	predicted gene 43328 [Source:MGI Symbol;Acc:MGI:5663465]	19.4861	0.0822442	0.135148	0.031814	0.370674
ENSMUSG00000028518	Prkaa2	protein kinase, AMP-activated, alpha 2 catalytic subunit [Source:MGI Symbol;Acc:MGI:1336173]	914.602	0.0758851	0.105242	0.0318446	0.370674
ENSMUSG00000041698	Slco1a1	solute carrier organic anion transporter family, member 1a1 [Source:MGI Symbol;Acc:MGI:1351891]	4507.72	0.0654905	0.177288	0.0317986	0.370674
ENSMUSG00000073968	Trim68	tripartite motif-containing 68 [Source:MGI Symbol;Acc:MGI:2142077]	31.6533	-0.0836374	0.143853	0.0318578	0.370674
ENSMUSG00000038324	Trpc4ap	transient receptor potential cation channel, subfamily C, member 4 associated protein [Source:MGI Symbol;Acc:MGI:1930751]	1317.57	-0.0597008	0.0345557	0.0318782	0.370674
ENSMUSG00000057789	Bak1	BCL2-antagonist/killer 1 [Source:MGI Symbol;Acc:MGI:1097161]	112.934	-0.0705054	0.0796137	0.0320543	0.372441
ENSMUSG00000023348	Trip6	thyroid hormone receptor interactor 6 [Source:MGI Symbol;Acc:MGI:1343458]	248.655	-0.0676229	0.0609642	0.0321174	0.372895
ENSMUSG00000029778	Adcyap1r1	adenylate cyclase activating polypeptide 1 receptor 1 [Source:MGI Symbol;Acc:MGI:108449]	35.077	-0.0843391	0.155498	0.0322559	0.372931
ENSMUSG00000032875	Arhgef17	Rho guanine nucleotide exchange factor (GEF) 17 [Source:MGI Symbol;Acc:MGI:2673002]	72.1439	-0.0816292	0.133809	0.0321864	0.372931
ENSMUSG00000019947	Arid5b	AT rich interactive domain 5B (MRF1-like) [Source:MGI Symbol;Acc:MGI:2175912]	1076.12	0.0843128	0.158839	0.0323348	0.372931
ENSMUSG00000018395	Kif3a	kinesin family member 3A [Source:MGI Symbol;Acc:MGI:107689]	54.5618	-0.0789449	0.121109	0.0323375	0.372931
ENSMUSG00000024277	Mapre2	microtubule-associated protein, RP/EB family, member 2 [Source:MGI Symbol;Acc:MGI:106271]	185.4	-0.0708484	0.0820647	0.0322125	0.372931
ENSMUSG00000031595	Pdgfrl	platelet-derived growth factor receptor-like [Source:MGI Symbol;Acc:MGI:1916047]	9.9135	-0.0774165	0.177897	0.0322714	0.372931
ENSMUSG00000032313	Tmem266	transmembrane protein 266 [Source:MGI Symbol;Acc:MGI:2142980]	13.0881	0.083102	0.169539	0.0323329	0.372931
ENSMUSG00000072664	Ugt3a1	UDP glycosyltransferases 3 family, polypeptide A1 [Source:MGI Symbol;Acc:MGI:2146055]	1029.1	0.0740781	0.0983137	0.0322426	0.372931
ENSMUSG00000068134	Zfp120	zinc finger protein 120 [Source:MGI Symbol;Acc:MGI:1345179]	129.677	0.0728643	0.0927488	0.0323129	0.372931
ENSMUSG00000073000	Gm10451	predicted gene 10451 [Source:MGI Symbol;Acc:MGI:3641898]	8.81955	-0.0633145	0.175666	0.0324042	0.373143
ENSMUSG00000079104	Prps1l3	phosphoribosyl pyrophosphate synthetase 1-like 3 [Source:MGI Symbol;Acc:MGI:3779453]	306.719	0.0697144	0.0762252	0.0323858	0.373143
ENSMUSG00000042254	Cilp	cartilage intermediate layer protein, nucleotide pyrophosphohydrolase [Source:MGI Symbol;Acc:MGI:2444507]	8.11525	-0.0473246	0.16257	0.0325403	0.374237
ENSMUSG00000026737	Pip4k2a	phosphatidylinositol-5-phosphate 4-kinase, type II, alpha [Source:MGI Symbol;Acc:MGI:1298206]	119.493	-0.0798852	0.126562	0.0325476	0.374237
ENSMUSG00000037458	Azin1	antizyme inhibitor 1 [Source:MGI Symbol;Acc:MGI:1859169]	1366.35	0.0766195	0.111366	0.0326088	0.374662
ENSMUSG00000021235	Coq6	coenzyme Q6 monooxygenase [Source:MGI Symbol;Acc:MGI:1924408]	185.627	-0.0671922	0.0597544	0.032664	0.375018
ENSMUSG00000024193	Phf1	PHD finger protein 1 [Source:MGI Symbol;Acc:MGI:98647]	211.585	-0.0737254	0.0983093	0.0327242	0.37514
ENSMUSG00000015474	Ppt2	palmitoyl-protein thioesterase 2 [Source:MGI Symbol;Acc:MGI:1860075]	186.496	-0.0733229	0.0964619	0.0327475	0.37514
ENSMUSG00000025373	Rnf41	ring finger protein 41 [Source:MGI Symbol;Acc:MGI:1914838]	141.554	-0.0687154	0.0711723	0.0327169	0.37514
ENSMUSG00000043157	Arl11	ADP-ribosylation factor-like 11 [Source:MGI Symbol;Acc:MGI:2444054]	17.1714	-0.0808565	0.172607	0.0329237	0.37688
ENSMUSG00000118366	9130016M20Rik	RIKEN cDNA 9130016M20 gene [Source:MGI Symbol;Acc:MGI:1918870]	1527.45	0.0740401	0.101543	0.0332249	0.376941
ENSMUSG00000097643	A130051J06Rik	RIKEN cDNA A130051J0 gene [Source:MGI Symbol;Acc:MGI:3642574]	5.00761	-0.072799	0.177704	0.0331211	0.376941
ENSMUSG00000024670	Cd6	CD6 antigen [Source:MGI Symbol;Acc:MGI:103566]	4.97488	-0.0665574	0.176434	0.0333005	0.376941
ENSMUSG00000030682	Cdipt	CDP-diacylglycerol--inositol 3-phosphatidyltransferase (phosphatidylinositol synthase) [Source:MGI Symbol;Acc:MGI:105491]	571.594	-0.0670548	0.060623	0.0331542	0.376941
ENSMUSG00000032309	Fbxo22	F-box protein 22 [Source:MGI Symbol;Acc:MGI:1926014]	551.511	0.0652364	0.0475209	0.033159	0.376941
ENSMUSG00000042817	Flt3	FMS-like tyrosine kinase 3 [Source:MGI Symbol;Acc:MGI:95559]	10.745	-0.0820375	0.169309	0.0330159	0.376941
ENSMUSG00000097974	Gm10605	predicted gene 10605 [Source:MGI Symbol;Acc:MGI:3642596]	18.0657	0.0825276	0.14687	0.0332405	0.376941
ENSMUSG00000045441	Gprin3	GPRIN family member 3 [Source:MGI Symbol;Acc:MGI:1924785]	421.911	0.0822219	0.144407	0.0332564	0.376941
ENSMUSG00000037234	Hook3	hook microtubule tethering protein 3 [Source:MGI Symbol;Acc:MGI:2443554]	956.787	0.0707912	0.0849674	0.0331351	0.376941
ENSMUSG00000027195	Hsd17b12	hydroxysteroid (17-beta) dehydrogenase 12 [Source:MGI Symbol;Acc:MGI:1926967]	2504.54	0.066787	0.0579878	0.0330484	0.376941
ENSMUSG00000020911	Krt19	keratin 19 [Source:MGI Symbol;Acc:MGI:96693]	18.4142	-0.0831833	0.161204	0.0331453	0.376941
ENSMUSG00000042784	Muc1	mucin 1, transmembrane [Source:MGI Symbol;Acc:MGI:97231]	15.7174	-0.0834727	0.159641	0.0329768	0.376941
ENSMUSG00000033623	Pcgf3	polycomb group ring finger 3 [Source:MGI Symbol;Acc:MGI:1916837]	400.369	0.066597	0.0568128	0.0331482	0.376941
ENSMUSG00000039813	Tbc1d2	TBC1 domain family, member 2 [Source:MGI Symbol;Acc:MGI:2652885]	16.1016	-0.0827115	0.164197	0.0332825	0.376941
ENSMUSG00000030435	U2af2	U2 small nuclear ribonucleoprotein auxiliary factor (U2AF) 2 [Source:MGI Symbol;Acc:MGI:98886]	844.259	-0.0639848	0.042887	0.0332545	0.376941
ENSMUSG00000022710	Usp7	ubiquitin specific peptidase 7 [Source:MGI Symbol;Acc:MGI:2182061]	1034.27	0.0637203	0.0422109	0.033319	0.376941
ENSMUSG00000016918	Sulf1	sulfatase 1 [Source:MGI Symbol;Acc:MGI:2138563]	14.935	-0.0725614	0.177257	0.0334518	0.378167
ENSMUSG00000015143	Actn1	actinin, alpha 1 [Source:MGI Symbol;Acc:MGI:2137706]	450.622	-0.075299	0.108479	0.0335012	0.378449
ENSMUSG00000020694	Tlk2	tousled-like kinase 2 (Arabidopsis) [Source:MGI Symbol;Acc:MGI:1346023]	352.641	0.0647365	0.0460485	0.033616	0.379468
ENSMUSG00000040312	Cchcr1	coiled-coil alpha-helical rod protein 1 [Source:MGI Symbol;Acc:MGI:2385321]	50.0952	-0.0798787	0.13217	0.0337183	0.379986
ENSMUSG00000038084	Opa1	OPA1, mitochondrial dynamin like GTPase [Source:MGI Symbol;Acc:MGI:1921393]	1280.1	0.0667479	0.0603351	0.0337058	0.379986
ENSMUSG00000020156	Pwwp3a	PWWP domain containing 3A, DNA repair factor [Source:MGI Symbol;Acc:MGI:1915364]	158.845	-0.0673281	0.0651944	0.0337356	0.379986
ENSMUSG00000050271	Prag1	PEAK1 related kinase activating pseudokinase 1 [Source:MGI Symbol;Acc:MGI:1196223]	12.7584	-0.080153	0.170622	0.0338266	0.380061
ENSMUSG00000061119	Prcp	prolylcarboxypeptidase (angiotensinase C) [Source:MGI Symbol;Acc:MGI:1919711]	112.966	-0.0740367	0.103681	0.0338406	0.380061
ENSMUSG00000041997	Tlk1	tousled-like kinase 1 [Source:MGI Symbol;Acc:MGI:2441683]	715.406	0.0666126	0.0595409	0.0337919	0.380061
ENSMUSG00000037613	Tnfrsf23	tumor necrosis factor receptor superfamily, member 23 [Source:MGI Symbol;Acc:MGI:1930269]	16.3626	-0.0803496	0.170351	0.0337836	0.380061
ENSMUSG00000026017	Carf	calcium response factor [Source:MGI Symbol;Acc:MGI:2182269]	77.8713	0.0709537	0.0885228	0.0339137	0.380128
ENSMUSG00000040479	Dgkz	diacylglycerol kinase zeta [Source:MGI Symbol;Acc:MGI:1278339]	630.833	-0.0668908	0.0624259	0.0339203	0.380128
ENSMUSG00000033910	Gucy1a1	guanylate cyclase 1, soluble, alpha 1 [Source:MGI Symbol;Acc:MGI:1926562]	114.039	-0.0796938	0.131974	0.0338818	0.380128
ENSMUSG00000027955	Gask1b	golgi associated kinase 1B [Source:MGI Symbol;Acc:MGI:1915909]	8.17624	-0.0736169	0.176341	0.0339523	0.380211
ENSMUSG00000022553	Maf1	MAF1 homolog, negative regulator of RNA polymerase III [Source:MGI Symbol;Acc:MGI:1916127]	286.979	-0.0682013	0.0725449	0.03399	0.380358
ENSMUSG00000069170	Adgrv1	adhesion G protein-coupled receptor V1 [Source:MGI Symbol;Acc:MGI:1274784]	115.042	-0.0814455	0.16523	0.0340529	0.380672
ENSMUSG00000023008	Fmnl3	formin-like 3 [Source:MGI Symbol;Acc:MGI:109569]	69.4958	-0.0764069	0.115985	0.0340919	0.380672
ENSMUSG00000051735	Rinl	Ras and Rab interactor-like [Source:MGI Symbol;Acc:MGI:2444024]	36.3042	-0.0805501	0.138316	0.0340802	0.380672
ENSMUSG00000005897	Nr2c1	nuclear receptor subfamily 2, group C, member 1 [Source:MGI Symbol;Acc:MGI:1352465]	227.956	0.0657587	0.0537809	0.034182	0.381128
ENSMUSG00000038168	P3h2	prolyl 3-hydroxylase 2 [Source:MGI Symbol;Acc:MGI:2146663]	13.7718	-0.081326	0.165015	0.0341648	0.381128
ENSMUSG00000115200	Gm46516	predicted gene, 46516 [Source:MGI Symbol;Acc:MGI:5826153]	37.1205	-0.0819737	0.15787	0.0342088	0.381152
ENSMUSG00000052392	Acot4	acyl-CoA thioesterase 4 [Source:MGI Symbol;Acc:MGI:2159621]	1049.18	0.0819127	0.155177	0.0342743	0.381333
ENSMUSG00000099764	Rps10-ps2	ribosomal protein S10, pseudogene 2 [Source:MGI Symbol;Acc:MGI:3645627]	368.352	-0.0769478	0.11927	0.0342504	0.381333
ENSMUSG00000091160	Gm17133	predicted gene 17133 [Source:MGI Symbol;Acc:MGI:4937960]	9.62812	0.0753457	0.174866	0.0343872	0.382313
ENSMUSG00000028282	Casp8ap2	caspase 8 associated protein 2 [Source:MGI Symbol;Acc:MGI:1349399]	103.748	0.0697229	0.0836966	0.0344739	0.382614
ENSMUSG00000022378	Fam49b	family with sequence similarity 49, member B [Source:MGI Symbol;Acc:MGI:1923520]	149.991	-0.0707274	0.0892905	0.0344884	0.382614
ENSMUSG00000044018	Mrpl50	mitochondrial ribosomal protein L50 [Source:MGI Symbol;Acc:MGI:107329]	675.436	0.0659787	0.0568413	0.0344851	0.382614
ENSMUSG00000029173	Sepsecs	Sep (O-phosphoserine) tRNA:Sec (selenocysteine) tRNA synthase [Source:MGI Symbol;Acc:MGI:1098791]	986.803	0.0664796	0.0615042	0.0345349	0.382855
ENSMUSG00000112639	A730063M14Rik	RIKEN cDNA A730063M14 gene [Source:MGI Symbol;Acc:MGI:2443898]	35.3201	0.0812812	0.150416	0.0346777	0.383556
ENSMUSG00000014303	Glis2	GLIS family zinc finger 2 [Source:MGI Symbol;Acc:MGI:1932535]	34.2972	-0.0772327	0.122437	0.0346663	0.383556
ENSMUSG00000021556	Golm1	golgi membrane protein 1 [Source:MGI Symbol;Acc:MGI:1917329]	37.8972	-0.0813947	0.153496	0.0346973	0.383556
ENSMUSG00000031907	Zfp90	zinc finger protein 90 [Source:MGI Symbol;Acc:MGI:104786]	5.09038	-0.0667361	0.175201	0.0346664	0.383556
ENSMUSG00000025510	Cd151	CD151 antigen [Source:MGI Symbol;Acc:MGI:1096360]	515.568	-0.064448	0.0467966	0.0347703	0.383814
ENSMUSG00000070942	Il1rl2	interleukin 1 receptor-like 2 [Source:MGI Symbol;Acc:MGI:1913107]	6.73376	-0.0743809	0.17472	0.0347457	0.383814
ENSMUSG00000034201	Gas2l1	growth arrest-specific 2 like 1 [Source:MGI Symbol;Acc:MGI:1926176]	268.577	-0.0716668	0.0955064	0.0348686	0.384413
ENSMUSG00000074519	Zfp971	zinc finger protein 971 [Source:MGI Symbol;Acc:MGI:1261426]	67.2864	0.0773022	0.123695	0.0348743	0.384413
ENSMUSG00000116506	5730414N17Rik	RIKEN cDNA 5730414N17 gene [Source:MGI Symbol;Acc:MGI:1917774]	69.5537	0.0771207	0.123896	0.0351395	0.384773
ENSMUSG00000040407	Akap9	A kinase (PRKA) anchor protein (yotiao) 9 [Source:MGI Symbol;Acc:MGI:2178217]	660.782	0.0701338	0.0876504	0.0349491	0.384773
ENSMUSG00000027599	Armc1	armadillo repeat containing 1 [Source:MGI Symbol;Acc:MGI:1921502]	566.88	0.0661235	0.0612181	0.0352081	0.384773
ENSMUSG00000024121	Atp6v0c	ATPase, H+ transporting, lysosomal V0 subunit C [Source:MGI Symbol;Acc:MGI:88116]	1039.27	-0.0666213	0.0656503	0.0352304	0.384773
ENSMUSG00000038506	Dcun1d2	DCN1, defective in cullin neddylation 1, domain containing 2 (S. cerevisiae) [Source:MGI Symbol;Acc:MGI:2142792]	223.75	0.0656078	0.0557765	0.0350461	0.384773
ENSMUSG00000036941	Elac1	elaC ribonuclease Z 1 [Source:MGI Symbol;Acc:MGI:1890495]	191.206	0.0670719	0.0682389	0.0349799	0.384773
ENSMUSG00000029064	Gnb1	guanine nucleotide binding protein (G protein), beta 1 [Source:MGI Symbol;Acc:MGI:95781]	1059.53	-0.0647554	0.0492697	0.0351143	0.384773
ENSMUSG00000021385	Ippk	inositol 1,3,4,5,6-pentakisphosphate 2-kinase [Source:MGI Symbol;Acc:MGI:1922928]	134.287	0.0678079	0.0743535	0.0351772	0.384773
ENSMUSG00000021608	Lpcat1	lysophosphatidylcholine acyltransferase 1 [Source:MGI Symbol;Acc:MGI:2384812]	50.404	-0.0788637	0.133567	0.0350957	0.384773
ENSMUSG00000029436	Mmp17	matrix metallopeptidase 17 [Source:MGI Symbol;Acc:MGI:1346076]	9.36973	-0.0782897	0.169881	0.035075	0.384773
ENSMUSG00000029110	Rnf4	ring finger protein 4 [Source:MGI Symbol;Acc:MGI:1201691]	1251.66	0.0674326	0.071399	0.0350953	0.384773
ENSMUSG00000002105	Slc39a13	solute carrier family 39 (metal ion transporter), member 13 [Source:MGI Symbol;Acc:MGI:1915677]	156.548	-0.0680283	0.0751752	0.0349992	0.384773
ENSMUSG00000025173	Wdr45b	WD repeat domain 45B [Source:MGI Symbol;Acc:MGI:1914090]	528.146	0.0692603	0.0835421	0.0351934	0.384773
ENSMUSG00000100975	Gm28875	predicted gene 28875 [Source:MGI Symbol;Acc:MGI:5579581]	29.347	-0.0800991	0.163258	0.035278	0.38502
ENSMUSG00000062082	Cd200r4	CD200 receptor 4 [Source:MGI Symbol;Acc:MGI:3036289]	11.8341	-0.0768786	0.171331	0.0353333	0.385352
ENSMUSG00000030126	Tmcc1	transmembrane and coiled coil domains 1 [Source:MGI Symbol;Acc:MGI:2442368]	492.664	0.0685762	0.0800371	0.0353659	0.385436
ENSMUSG00000032199	Polr2m	polymerase (RNA) II (DNA directed) polypeptide M [Source:MGI Symbol;Acc:MGI:107282]	835.407	0.0638994	0.0453967	0.0353983	0.385438
ENSMUSG00000025016	Tm9sf3	transmembrane 9 superfamily member 3 [Source:MGI Symbol;Acc:MGI:1914262]	2408.48	0.0670241	0.0696218	0.035416	0.385438
ENSMUSG00000028098	Rnf115	ring finger protein 115 [Source:MGI Symbol;Acc:MGI:1915095]	458.133	0.065655	0.0584241	0.0355715	0.386858
ENSMUSG00000024817	Uhrf2	ubiquitin-like, containing PHD and RING finger domains 2 [Source:MGI Symbol;Acc:MGI:1923718]	459.968	0.0638773	0.0456525	0.0356179	0.387091
ENSMUSG00000099876	Gm29650	predicted gene 29650 [Source:MGI Symbol;Acc:MGI:5580356]	19.5629	-0.0794117	0.141152	0.0356735	0.387212
ENSMUSG00000018654	Ikzf1	IKAROS family zinc finger 1 [Source:MGI Symbol;Acc:MGI:1342540]	69.6662	-0.0764409	0.122617	0.0356791	0.387212
ENSMUSG00000024782	Ak3	adenylate kinase 3 [Source:MGI Symbol;Acc:MGI:1860835]	4075.07	0.0653252	0.0561425	0.0357764	0.387749
ENSMUSG00000026239	Pde6d	phosphodiesterase 6D, cGMP-specific, rod, delta [Source:MGI Symbol;Acc:MGI:1270843]	87.9448	-0.0734622	0.107747	0.0357788	0.387749
ENSMUSG00000033379	Atp6v0b	ATPase, H+ transporting, lysosomal V0 subunit B [Source:MGI Symbol;Acc:MGI:1890510]	669.485	-0.0689006	0.0837628	0.035861	0.387826
ENSMUSG00000021493	Pdlim7	PDZ and LIM domain 7 [Source:MGI Symbol;Acc:MGI:1914649]	103.763	-0.0740618	0.111027	0.0358498	0.387826
ENSMUSG00000024180	Tmem8	transmembrane protein 8 [Source:MGI Symbol;Acc:MGI:1926283]	433.279	-0.0651955	0.0552537	0.0358592	0.387826
ENSMUSG00000067851	Arfgef1	ADP-ribosylation factor guanine nucleotide-exchange factor 1(brefeldin A-inhibited) [Source:MGI Symbol;Acc:MGI:2442988]	1306.25	0.0693284	0.0865237	0.0359354	0.387877
ENSMUSG00000063564	Col23a1	collagen, type XXIII, alpha 1 [Source:MGI Symbol;Acc:MGI:2653243]	6.24227	-0.0738585	0.172765	0.0359661	0.387877
ENSMUSG00000021023	Prorp	protein only RNase P catalytic subunit [Source:MGI Symbol;Acc:MGI:1913382]	170.204	0.0657202	0.0607781	0.0359652	0.387877
ENSMUSG00000030224	Strap	serine/threonine kinase receptor associated protein [Source:MGI Symbol;Acc:MGI:1329037]	1122.61	0.0639997	0.0467231	0.0359041	0.387877
ENSMUSG00000108701	Gm44616	predicted gene 44616 [Source:MGI Symbol;Acc:MGI:5753192]	8.12467	-0.0784999	0.16565	0.0360114	0.388095
ENSMUSG00000015850	Adamtsl4	ADAMTS-like 4 [Source:MGI Symbol;Acc:MGI:2389008]	53.2118	-0.0763146	0.123874	0.0361245	0.389039
ENSMUSG00000030029	Lrig1	leucine-rich repeats and immunoglobulin-like domains 1 [Source:MGI Symbol;Acc:MGI:107935]	423.405	0.0666502	0.0696653	0.0361493	0.389039
ENSMUSG00000031974	Abcb10	ATP-binding cassette, sub-family B (MDR/TAP), member 10 [Source:MGI Symbol;Acc:MGI:1860508]	316.769	0.0681655	0.0804331	0.0361922	0.389229
ENSMUSG00000063362	Alg11	asparagine-linked glycosylation 11 (alpha-1,2-mannosyltransferase) [Source:MGI Symbol;Acc:MGI:2142632]	477.526	0.0659479	0.0641872	0.0362571	0.389386
ENSMUSG00000070605	Zfp992	zinc finger protein 992 [Source:MGI Symbol;Acc:MGI:3700963]	70.7223	-0.0729912	0.172768	0.0362482	0.389386
ENSMUSG00000001281	Itgb7	integrin beta 7 [Source:MGI Symbol;Acc:MGI:96616]	42.9718	-0.0776625	0.132731	0.0363117	0.389702
ENSMUSG00000110424	1700012D14Rik	RIKEN cDNA 1700012D14 gene [Source:MGI Symbol;Acc:MGI:1922729]	10.2187	0.0784068	0.163994	0.0364015	0.389787
ENSMUSG00000029863	Casp2	caspase 2 [Source:MGI Symbol;Acc:MGI:97295]	77.2067	-0.0720908	0.103217	0.0364709	0.389787
ENSMUSG00000109877	Gm45609	predicted gene 45609 [Source:MGI Symbol;Acc:MGI:5791445]	11.4538	0.0773382	0.16738	0.0363537	0.389787
ENSMUSG00000014602	Kif1a	kinesin family member 1A [Source:MGI Symbol;Acc:MGI:108391]	6.14876	-0.0705947	0.173438	0.0363799	0.389787
ENSMUSG00000043154	Ppp2r3a	protein phosphatase 2, regulatory subunit B'', alpha [Source:MGI Symbol;Acc:MGI:2442104]	264.743	0.0690987	0.0870132	0.0364595	0.389787
ENSMUSG00000017664	Slc35c2	solute carrier family 35, member C2 [Source:MGI Symbol;Acc:MGI:2385166]	357.629	-0.0662569	0.0677432	0.0364591	0.389787
ENSMUSG00000020272	Stk10	serine/threonine kinase 10 [Source:MGI Symbol;Acc:MGI:1099439]	121.487	-0.0773402	0.131729	0.0365054	0.389887
ENSMUSG00000013465	Nelfb	negative elongation factor complex member B [Source:MGI Symbol;Acc:MGI:1931035]	359.661	-0.0652786	0.0589906	0.0365343	0.389926
ENSMUSG00000040809	Chil3	chitinase-like 3 [Source:MGI Symbol;Acc:MGI:1330860]	14.2969	-0.077692	0.165499	0.0365956	0.390042
ENSMUSG00000037280	Galnt6	polypeptide N-acetylgalactosaminyltransferase 6 [Source:MGI Symbol;Acc:MGI:1891640]	45.714	-0.0791683	0.148244	0.0365808	0.390042
ENSMUSG00000026930	Gpsm1	G-protein signalling modulator 1 (AGS3-like, C. elegans) [Source:MGI Symbol;Acc:MGI:1915089]	35.8738	-0.0778956	0.13617	0.0366242	0.390078
ENSMUSG00000020232	Hmg20b	high mobility group 20B [Source:MGI Symbol;Acc:MGI:1341190]	350.995	-0.0667308	0.0723073	0.0366556	0.390143
ENSMUSG00000068245	Phf11d	PHD finger protein 11D [Source:MGI Symbol;Acc:MGI:1277133]	75.736	-0.0765694	0.12814	0.0367303	0.39067
ENSMUSG00000072235	Tuba1a	tubulin, alpha 1A [Source:MGI Symbol;Acc:MGI:98869]	59.4777	-0.0755137	0.122317	0.0367802	0.390932
ENSMUSG00000032548	Slco2a1	solute carrier organic anion transporter family, member 2a1 [Source:MGI Symbol;Acc:MGI:1346021]	756.432	0.0675419	0.0786609	0.0368185	0.39107
ENSMUSG00000032563	Mrpl3	mitochondrial ribosomal protein L3 [Source:MGI Symbol;Acc:MGI:2137204]	303.213	0.0649231	0.056874	0.0368716	0.391365
ENSMUSG00000096171	Gm8055	predicted pseudogene 8055 [Source:MGI Symbol;Acc:MGI:3643695]	4.92945	0.0612322	0.171289	0.036917	0.391578
ENSMUSG00000032246	Calml4	calmodulin-like 4 [Source:MGI Symbol;Acc:MGI:1922850]	11.163	-0.0773606	0.164322	0.0370883	0.392637
ENSMUSG00000031328	Flna	filamin, alpha [Source:MGI Symbol;Acc:MGI:95556]	657.382	-0.0766223	0.13043	0.0371184	0.392637
ENSMUSG00000021843	Ktn1	kinectin 1 [Source:MGI Symbol;Acc:MGI:109153]	376.002	0.063792	0.0479326	0.0370475	0.392637
ENSMUSG00000046351	Zfp322a	zinc finger protein 322A [Source:MGI Symbol;Acc:MGI:2442566]	150.745	0.0665756	0.0729197	0.0371102	0.392637
ENSMUSG00000025612	Bach1	BTB and CNC homology 1, basic leucine zipper transcription factor 1 [Source:MGI Symbol;Acc:MGI:894680]	585.433	0.0718131	0.104228	0.0371708	0.392734
ENSMUSG00000026368	F13b	coagulation factor XIII, beta subunit [Source:MGI Symbol;Acc:MGI:88379]	2471.03	0.0657667	0.0668859	0.0372545	0.392734
ENSMUSG00000047632	Fgfbp3	fibroblast growth factor binding protein 3 [Source:MGI Symbol;Acc:MGI:1919764]	9.40281	-0.0786619	0.153259	0.0371854	0.392734
ENSMUSG00000116723	Gm46559	predicted gene, 46559 [Source:MGI Symbol;Acc:MGI:5826196]	29.736	0.0671038	0.172627	0.0372343	0.392734
ENSMUSG00000037570	Mcrs1	microspherule protein 1 [Source:MGI Symbol;Acc:MGI:1858420]	118.617	-0.067892	0.0823339	0.0372065	0.392734
ENSMUSG00000022102	Dok2	docking protein 2 [Source:MGI Symbol;Acc:MGI:1332623]	58.2878	-0.0739638	0.116143	0.0373295	0.393035
ENSMUSG00000030741	Spns1	spinster homolog 1 [Source:MGI Symbol;Acc:MGI:1920908]	433.645	-0.0644371	0.0539058	0.0373339	0.393035
ENSMUSG00000020463	Ppp4r3b	protein phosphatase 4 regulatory subunit 3B [Source:MGI Symbol;Acc:MGI:2144474]	599.909	0.0673	0.0791139	0.0373837	0.393292
ENSMUSG00000034463	Scara3	scavenger receptor class A, member 3 [Source:MGI Symbol;Acc:MGI:2444418]	61.5097	-0.0783632	0.152797	0.0374718	0.393951
ENSMUSG00000050663	Trhde	TRH-degrading enzyme [Source:MGI Symbol;Acc:MGI:2384311]	26.4247	0.0774323	0.161909	0.037499	0.393969
ENSMUSG00000028223	Decr1	2,4-dienoyl CoA reductase 1, mitochondrial [Source:MGI Symbol;Acc:MGI:1914710]	3860.63	0.0659591	0.0709359	0.0378278	0.394209
ENSMUSG00000087177	E130307A14Rik	RIKEN cDNA E130307A14 gene [Source:MGI Symbol;Acc:MGI:3036287]	19.7335	-0.0778217	0.145955	0.0378187	0.394209
ENSMUSG00000045005	Fzd5	frizzled class receptor 5 [Source:MGI Symbol;Acc:MGI:108571]	87.1723	0.0708319	0.10083	0.0376891	0.394209
ENSMUSG00000055737	Ghr	growth hormone receptor [Source:MGI Symbol;Acc:MGI:95708]	6942.71	0.0671957	0.0795605	0.0376972	0.394209
ENSMUSG00000044317	Gpr4	G protein-coupled receptor 4 [Source:MGI Symbol;Acc:MGI:2441992]	16.5359	-0.0775893	0.142649	0.037798	0.394209
ENSMUSG00000022849	Hspbap1	Hspb associated protein 1 [Source:MGI Symbol;Acc:MGI:1913917]	54.4332	-0.0742537	0.119399	0.0377455	0.394209
ENSMUSG00000021365	Nedd9	neural precursor cell expressed, developmentally down-regulated gene 9 [Source:MGI Symbol;Acc:MGI:97302]	83.24	-0.0770537	0.13722	0.0377452	0.394209
ENSMUSG00000026878	Rab14	RAB14, member RAS oncogene family [Source:MGI Symbol;Acc:MGI:1915615]	2006.55	0.0642128	0.0526903	0.0375781	0.394209
ENSMUSG00000024663	Rab3il1	RAB3A interacting protein (rabin3)-like 1 [Source:MGI Symbol;Acc:MGI:1922010]	80.9182	-0.0726935	0.110411	0.0376016	0.394209
ENSMUSG00000031715	Smarca5	SWI/SNF related, matrix associated, actin dependent regulator of chromatin, subfamily a, member 5 [Source:MGI Symbol;Acc:MGI:1935129]	478.519	0.0646626	0.0578478	0.0376918	0.394209
ENSMUSG00000034127	Tspan8	tetraspanin 8 [Source:MGI Symbol;Acc:MGI:2384918]	22.3527	-0.0746687	0.168119	0.0377028	0.394209
ENSMUSG00000001521	Tulp3	tubby-like protein 3 [Source:MGI Symbol;Acc:MGI:1329045]	23.761	-0.0772636	0.13916	0.0377673	0.394209
ENSMUSG00000026358	Rgs1	regulator of G-protein signaling 1 [Source:MGI Symbol;Acc:MGI:1354694]	206.305	-0.0778942	0.148323	0.0378676	0.394359
ENSMUSG00000110235	Gm5086	predicted gene 5086 [Source:MGI Symbol;Acc:MGI:3644417]	5.78474	-0.0727835	0.169768	0.0379298	0.3946
ENSMUSG00000029547	Ints1	integrator complex subunit 1 [Source:MGI Symbol;Acc:MGI:1915760]	268.839	-0.0673262	0.0813193	0.0379418	0.3946
ENSMUSG00000003346	Abhd17a	abhydrolase domain containing 17A [Source:MGI Symbol;Acc:MGI:106388]	505.863	-0.0666653	0.0769299	0.0379807	0.394739
ENSMUSG00000026554	Dcaf8	DDB1 and CUL4 associated factor 8 [Source:MGI Symbol;Acc:MGI:91860]	2301.24	0.059212	0.0365959	0.038133	0.394995
ENSMUSG00000087445	Gm14286	predicted gene 14286 [Source:MGI Symbol;Acc:MGI:3650190]	18.0443	-0.0775745	0.145396	0.0380429	0.394995
ENSMUSG00000105742	Gm42748	predicted gene 42748 [Source:MGI Symbol;Acc:MGI:5662885]	6.56805	0.0728018	0.169369	0.038119	0.394995
ENSMUSG00000024431	Nr3c1	nuclear receptor subfamily 3, group C, member 1 [Source:MGI Symbol;Acc:MGI:95824]	993.008	0.0679954	0.0860118	0.0380653	0.394995
ENSMUSG00000024787	Snx15	sorting nexin 15 [Source:MGI Symbol;Acc:MGI:1916274]	172.742	-0.067043	0.080097	0.0381259	0.394995
ENSMUSG00000039623	Ap5z1	adaptor-related protein complex 5, zeta 1 subunit [Source:MGI Symbol;Acc:MGI:1924908]	265.713	-0.0646207	0.0601558	0.0382735	0.395163
ENSMUSG00000047507	Baiap3	BAI1-associated protein 3 [Source:MGI Symbol;Acc:MGI:2685783]	6.30931	-0.0573425	0.168388	0.0382425	0.395163
ENSMUSG00000026676	Ccdc3	coiled-coil domain containing 3 [Source:MGI Symbol;Acc:MGI:1921436]	6.15128	-0.0645113	0.171232	0.0383026	0.395163
ENSMUSG00000029298	Gbp9	guanylate-binding protein 9 [Source:MGI Symbol;Acc:MGI:3605620]	174.074	-0.0744001	0.122505	0.0382802	0.395163
ENSMUSG00000018169	Mfng	MFNG O-fucosylpeptide 3-beta-N-acetylglucosaminyltransferase [Source:MGI Symbol;Acc:MGI:1095404]	24.9462	-0.0757641	0.13077	0.0382343	0.395163
ENSMUSG00000020437	Myo1g	myosin IG [Source:MGI Symbol;Acc:MGI:1927091]	67.0768	-0.0737813	0.118545	0.0381798	0.395163
ENSMUSG00000033307	Mif	macrophage migration inhibitory factor (glycosylation-inhibiting factor) [Source:MGI Symbol;Acc:MGI:96982]	1072.46	-0.0694748	0.0956973	0.0383628	0.395521
ENSMUSG00000021770	Samd8	sterile alpha motif domain containing 8 [Source:MGI Symbol;Acc:MGI:1914880]	472.489	0.0659427	0.0734116	0.0384745	0.39563
ENSMUSG00000038777	Sema6c	sema domain, transmembrane domain (TM), and cytoplasmic domain, (semaphorin) 6C [Source:MGI Symbol;Acc:MGI:1338032]	26.1741	-0.0756723	0.131243	0.0384345	0.39563
ENSMUSG00000038178	Slc43a2	solute carrier family 43, member 2 [Source:MGI Symbol;Acc:MGI:2442746]	206.751	-0.0761425	0.134913	0.0384758	0.39563
ENSMUSG00000026771	Spopl	speckle-type BTB/POZ protein-like [Source:MGI Symbol;Acc:MGI:1924107]	124.775	0.0682317	0.0888591	0.0384706	0.39563
ENSMUSG00000035031	C8a	complement component 8, alpha polypeptide [Source:MGI Symbol;Acc:MGI:2668347]	10690.9	0.0710717	0.105147	0.0385527	0.395814
ENSMUSG00000021222	Dcaf4	DDB1 and CUL4 associated factor 4 [Source:MGI Symbol;Acc:MGI:1921078]	37.4469	-0.075927	0.133891	0.0385745	0.395814
ENSMUSG00000024165	Jpt2	Jupiter microtubule associated homolog 2 [Source:MGI Symbol;Acc:MGI:1196260]	272.006	-0.0658951	0.0735194	0.0385961	0.395814
ENSMUSG00000029119	Man2b2	mannosidase 2, alpha B2 [Source:MGI Symbol;Acc:MGI:1195262]	632.361	-0.0656515	0.0712548	0.0385263	0.395814
ENSMUSG00000016756	Cmah	cytidine monophospho-N-acetylneuraminic acid hydroxylase [Source:MGI Symbol;Acc:MGI:103227]	2233.64	0.0697354	0.0981907	0.0386638	0.396246
ENSMUSG00000070972	Dnajc25	DnaJ heat shock protein family (Hsp40) member C25 [Source:MGI Symbol;Acc:MGI:1919679]	333.737	0.0639794	0.0551005	0.0387435	0.396774
ENSMUSG00000029175	Slc35f6	solute carrier family 35, member F6 [Source:MGI Symbol;Acc:MGI:1922169]	291.335	-0.0641768	0.0574863	0.0387666	0.396774
ENSMUSG00000026580	Selp	selectin, platelet [Source:MGI Symbol;Acc:MGI:98280]	29.0503	-0.0756319	0.133444	0.0388632	0.397454
ENSMUSG00000050628	Ubald2	UBA-like domain containing 2 [Source:MGI Symbol;Acc:MGI:1914635]	127.227	-0.0701335	0.101166	0.0388845	0.397454
ENSMUSG00000034574	Daam1	dishevelled associated activator of morphogenesis 1 [Source:MGI Symbol;Acc:MGI:1914596]	721.074	0.0676162	0.0866903	0.0389312	0.397669
ENSMUSG00000020091	Eif4ebp2	eukaryotic translation initiation factor 4E binding protein 2 [Source:MGI Symbol;Acc:MGI:109198]	3658.28	0.0632442	0.0492226	0.0390546	0.397878
ENSMUSG00000117573	Gm41668	predicted gene, 41668 [Source:MGI Symbol;Acc:MGI:5624553]	8.63706	0.0534634	0.165469	0.0389809	0.397878
ENSMUSG00000041079	Rwdd2b	RWD domain containing 2B [Source:MGI Symbol;Acc:MGI:1858215]	127.277	0.0644089	0.0615624	0.0390476	0.397878
ENSMUSG00000052752	Traf7	TNF receptor-associated factor 7 [Source:MGI Symbol;Acc:MGI:3042141]	274.12	-0.0650588	0.0681461	0.0390259	0.397878
ENSMUSG00000038641	Akr1d1	aldo-keto reductase family 1, member D1 [Source:MGI Symbol;Acc:MGI:2384785]	1616.04	0.0742797	0.125801	0.0391622	0.398712
ENSMUSG00000042178	Armc5	armadillo repeat containing 5 [Source:MGI Symbol;Acc:MGI:2384586]	123.209	-0.0685763	0.0935461	0.0392385	0.399226
ENSMUSG00000072940	Gm10443	predicted pseudogene 10443 [Source:MGI Symbol;Acc:MGI:3704272]	124.919	-0.0749987	0.1314	0.0393082	0.39941
ENSMUSG00000022584	Ly6c2	lymphocyte antigen 6 complex, locus C2 [Source:MGI Symbol;Acc:MGI:3712069]	14.2341	-0.0760349	0.157617	0.0392982	0.39941
ENSMUSG00000019659	Ccdc12	coiled-coil domain containing 12 [Source:MGI Symbol;Acc:MGI:1919904]	263.773	-0.0688589	0.0959783	0.0394681	0.399631
ENSMUSG00000111793	Gm47950	predicted gene, 47950 [Source:MGI Symbol;Acc:MGI:6097220]	6.9553	-0.07343	0.16527	0.0395082	0.399631
ENSMUSG00000068227	Il2rb	interleukin 2 receptor, beta chain [Source:MGI Symbol;Acc:MGI:96550]	39.8768	-0.0758838	0.157425	0.0394569	0.399631
ENSMUSG00000034906	Ncaph	non-SMC condensin I complex, subunit H [Source:MGI Symbol;Acc:MGI:2444777]	12.6486	-0.0714571	0.167856	0.0395108	0.399631
ENSMUSG00000021025	Nfkbia	nuclear factor of kappa light polypeptide gene enhancer in B cells inhibitor, alpha [Source:MGI Symbol;Acc:MGI:104741]	673.502	-0.0653665	0.072387	0.0393833	0.399631
ENSMUSG00000043895	S1pr2	sphingosine-1-phosphate receptor 2 [Source:MGI Symbol;Acc:MGI:99569]	106.622	-0.0687488	0.095254	0.0394431	0.399631
ENSMUSG00000030796	Tead2	TEA domain family member 2 [Source:MGI Symbol;Acc:MGI:104904]	15.1472	-0.0761352	0.143833	0.039507	0.399631
ENSMUSG00000100094	1810008I18Rik	RIKEN cDNA 1810008I18 gene [Source:MGI Symbol;Acc:MGI:1920875]	589.999	0.0750641	0.134635	0.0397526	0.400536
ENSMUSG00000078190	Dnm3os	dynamin 3, opposite strand [Source:MGI Symbol;Acc:MGI:3052332]	17.018	-0.0760575	0.146268	0.0397258	0.400536
ENSMUSG00000043251	Exoc3l	exocyst complex component 3-like [Source:MGI Symbol;Acc:MGI:3041195]	48.4544	-0.0698287	0.102201	0.0396704	0.400536
ENSMUSG00000074457	S100a16	S100 calcium binding protein A16 [Source:MGI Symbol;Acc:MGI:1915110]	246.266	-0.0665864	0.0825624	0.0396564	0.400536
ENSMUSG00000040711	Sh3pxd2b	SH3 and PX domains 2B [Source:MGI Symbol;Acc:MGI:2442062]	72.016	-0.0760668	0.147532	0.0397557	0.400536
ENSMUSG00000000811	Txnrd3	thioredoxin reductase 3 [Source:MGI Symbol;Acc:MGI:2386711]	121.986	0.0710938	0.109445	0.0397124	0.400536
ENSMUSG00000097119	B230354K17Rik	RIKEN cDNA B230354K17 gene [Source:MGI Symbol;Acc:MGI:2443272]	66.6424	0.0712653	0.110768	0.0398095	0.400816
ENSMUSG00000035165	Kcne3	potassium voltage-gated channel, Isk-related subfamily, gene 3 [Source:MGI Symbol;Acc:MGI:1891124]	22.7378	-0.0759488	0.147325	0.0398777	0.401
ENSMUSG00000026417	Pigr	polymeric immunoglobulin receptor [Source:MGI Symbol;Acc:MGI:103080]	17479	0.0649418	0.0707727	0.0398796	0.401
ENSMUSG00000080875	Gm7332	predicted gene 7332 [Source:MGI Symbol;Acc:MGI:3643344]	6.97869	-0.065864	0.169658	0.0399409	0.401355
ENSMUSG00000021552	Gkap1	G kinase anchoring protein 1 [Source:MGI Symbol;Acc:MGI:1891694]	149.194	0.0645254	0.0675112	0.0400339	0.401479
ENSMUSG00000009376	Met	met proto-oncogene [Source:MGI Symbol;Acc:MGI:96969]	1074.63	0.0665001	0.0836034	0.0401078	0.401479
ENSMUSG00000020553	Pctp	phosphatidylcholine transfer protein [Source:MGI Symbol;Acc:MGI:107375]	1860.75	0.0653038	0.0745895	0.0400552	0.401479
ENSMUSG00000031904	Slc7a6	solute carrier family 7 (cationic amino acid transporter, y+ system), member 6 [Source:MGI Symbol;Acc:MGI:2142598]	14.3374	-0.0741814	0.161707	0.0400701	0.401479
ENSMUSG00000039841	Zfp800	zinc finger protein 800 [Source:MGI Symbol;Acc:MGI:1889334]	127.546	0.0671548	0.0878995	0.040109	0.401479
ENSMUSG00000034645	Zyg11a	zyg-11 family member A, cell cycle regulator [Source:MGI Symbol;Acc:MGI:2446208]	83.7598	0.0754372	0.155427	0.0400982	0.401479
ENSMUSG00000026288	Inpp5d	inositol polyphosphate-5-phosphatase D [Source:MGI Symbol;Acc:MGI:107357]	117.831	-0.0736969	0.127195	0.0402252	0.402209
ENSMUSG00000002111	Spi1	spleen focus forming virus (SFFV) proviral integration oncogene [Source:MGI Symbol;Acc:MGI:98282]	118.419	-0.0754059	0.142666	0.0402533	0.402209
ENSMUSG00000020601	Trib2	tribbles pseudokinase 2 [Source:MGI Symbol;Acc:MGI:2145021]	34.809	-0.0724523	0.119431	0.0402599	0.402209
ENSMUSG00000006699	Cdc42	cell division cycle 42 [Source:MGI Symbol;Acc:MGI:106211]	1917.32	-0.0626514	0.0481983	0.0403223	0.402572
ENSMUSG00000032299	Commd4	COMM domain containing 4 [Source:MGI Symbol;Acc:MGI:1913449]	295.803	-0.0661763	0.0822921	0.0403606	0.402694
ENSMUSG00000025058	5430427O19Rik	RIKEN cDNA 5430427O19 gene [Source:MGI Symbol;Acc:MGI:1918648]	9.31428	-0.0742206	0.159636	0.0405242	0.403258
ENSMUSG00000022129	Dct	dopachrome tautomerase [Source:MGI Symbol;Acc:MGI:102563]	79.4358	0.0752562	0.15202	0.0405428	0.403258
ENSMUSG00000030117	Gdf3	growth differentiation factor 3 [Source:MGI Symbol;Acc:MGI:95686]	7.72364	-0.0558955	0.166261	0.0405	0.403258
ENSMUSG00000087710	Gm22235	predicted gene, 22235 [Source:MGI Symbol;Acc:MGI:5452012]	7.00668	0.0672528	0.168685	0.0405475	0.403258
ENSMUSG00000024259	Slc25a46	solute carrier family 25, member 46 [Source:MGI Symbol;Acc:MGI:1914703]	648.653	0.0654879	0.0778651	0.0405207	0.403258
ENSMUSG00000032172	Olfm2	olfactomedin 2 [Source:MGI Symbol;Acc:MGI:3045350]	15.8562	-0.0730145	0.162833	0.0406249	0.403769
ENSMUSG00000028657	Ppt1	palmitoyl-protein thioesterase 1 [Source:MGI Symbol;Acc:MGI:1298204]	499.458	-0.0633776	0.0572912	0.0406944	0.4042
ENSMUSG00000041378	Cldn5	claudin 5 [Source:MGI Symbol;Acc:MGI:1276112]	52.7477	-0.0744016	0.136295	0.0408129	0.405117
ENSMUSG00000105315	Gm18635	predicted gene, 18635 [Source:MGI Symbol;Acc:MGI:5010820]	45.1646	-0.0746878	0.140684	0.0409394	0.405229
ENSMUSG00000110697	Gm31718	predicted gene, 31718 [Source:MGI Symbol;Acc:MGI:5590877]	12.2849	-0.0728308	0.162218	0.0409553	0.405229
ENSMUSG00000091639	Gm3756	predicted gene 3756 [Source:MGI Symbol;Acc:MGI:3781931]	4.55598	-0.0609902	0.168211	0.0408858	0.405229
ENSMUSG00000025648	Pfkfb4	6-phosphofructo-2-kinase/fructose-2,6-biphosphatase 4 [Source:MGI Symbol;Acc:MGI:2687284]	32.5161	-0.0740718	0.134171	0.040939	0.405229
ENSMUSG00000027359	Slc27a2	solute carrier family 27 (fatty acid transporter), member 2 [Source:MGI Symbol;Acc:MGI:1347099]	24323.6	0.0646512	0.0723251	0.04086	0.405229
ENSMUSG00000037548	H2-DMb2	histocompatibility 2, class II, locus Mb2 [Source:MGI Symbol;Acc:MGI:95923]	18.8474	-0.0748508	0.145959	0.0410534	0.40572
ENSMUSG00000046805	Mpeg1	macrophage expressed gene 1 [Source:MGI Symbol;Acc:MGI:1333743]	2026.23	-0.0699704	0.10794	0.0410574	0.40572
ENSMUSG00000026341	Actr3	ARP3 actin-related protein 3 [Source:MGI Symbol;Acc:MGI:1921367]	1146.63	-0.0628213	0.0523109	0.0411286	0.406081
ENSMUSG00000078238	Gm12854	predicted gene 12854 [Source:MGI Symbol;Acc:MGI:3650410]	12.4856	-0.0700525	0.166073	0.0411464	0.406081
ENSMUSG00000034854	Mfsd12	major facilitator superfamily domain containing 12 [Source:MGI Symbol;Acc:MGI:3604804]	90.5454	-0.0684806	0.0996634	0.0411775	0.406129
ENSMUSG00000024383	Map3k2	mitogen-activated protein kinase kinase kinase 2 [Source:MGI Symbol;Acc:MGI:1346873]	388.948	0.0651019	0.0775563	0.0412195	0.406258
ENSMUSG00000022685	Parn	poly(A)-specific ribonuclease (deadenylation nuclease) [Source:MGI Symbol;Acc:MGI:1921358]	277.484	0.0629247	0.0540854	0.0412432	0.406258
ENSMUSG00000104016	Gm37362	predicted gene, 37362 [Source:MGI Symbol;Acc:MGI:5610590]	6.41347	0.0663437	0.167786	0.0414665	0.407752
ENSMUSG00000060798	Intu	inturned planar cell polarity protein [Source:MGI Symbol;Acc:MGI:2443752]	12.7828	-0.071645	0.163195	0.0414739	0.407752
ENSMUSG00000026672	Optn	optineurin [Source:MGI Symbol;Acc:MGI:1918898]	1572.25	0.0627769	0.0530649	0.0414233	0.407752
ENSMUSG00000024286	Ccny	cyclin Y [Source:MGI Symbol;Acc:MGI:1915224]	942.363	0.062917	0.0558481	0.0416078	0.408728
ENSMUSG00000035900	Gramd4	GRAM domain containing 4 [Source:MGI Symbol;Acc:MGI:2676308]	89.8691	-0.0734276	0.133146	0.041626	0.408728
ENSMUSG00000004591	Pkn2	protein kinase N2 [Source:MGI Symbol;Acc:MGI:109211]	581.087	0.0642243	0.0720665	0.0417145	0.409078
ENSMUSG00000068457	Uty	ubiquitously transcribed tetratricopeptide repeat gene, Y chromosome [Source:MGI Symbol;Acc:MGI:894810]	216.06	0.0682681	0.100185	0.0416917	0.409078
ENSMUSG00000035385	Ccl2	chemokine (C-C motif) ligand 2 [Source:MGI Symbol;Acc:MGI:98259]	46.7622	-0.0731359	0.157588	0.0418933	0.409747
ENSMUSG00000004996	Mri1	methylthioribose-1-phosphate isomerase 1 [Source:MGI Symbol;Acc:MGI:1915123]	222.379	-0.0634906	0.0657654	0.0420056	0.409747
ENSMUSG00000018537	Pcgf2	polycomb group ring finger 2 [Source:MGI Symbol;Acc:MGI:99161]	92.4814	-0.0683289	0.101291	0.0419045	0.409747
ENSMUSG00000038370	Pcp4l1	Purkinje cell protein 4-like 1 [Source:MGI Symbol;Acc:MGI:1913675]	66.2877	-0.0735107	0.135532	0.0418499	0.409747
ENSMUSG00000081534	Slc48a1	solute carrier family 48 (heme transporter), member 1 [Source:MGI Symbol;Acc:MGI:1914989]	685.003	-0.0624627	0.0518941	0.0420212	0.409747
ENSMUSG00000025231	Sufu	SUFU negative regulator of hedgehog signaling [Source:MGI Symbol;Acc:MGI:1345643]	82.0926	-0.0656631	0.0845957	0.0419888	0.409747
ENSMUSG00000003680	Taf6l	TATA-box binding protein associated factor 6 like [Source:MGI Symbol;Acc:MGI:2444957]	46.1621	-0.0662264	0.088366	0.0419653	0.409747
ENSMUSG00000032376	Usp3	ubiquitin specific peptidase 3 [Source:MGI Symbol;Acc:MGI:2152450]	450.584	0.0622877	0.0499077	0.0419799	0.409747
ENSMUSG00000071064	Zfp827	zinc finger protein 827 [Source:MGI Symbol;Acc:MGI:2444807]	5.38114	-0.0617928	0.167453	0.0420156	0.409747
ENSMUSG00000001248	Gramd1a	GRAM domain containing 1A [Source:MGI Symbol;Acc:MGI:105490]	312.953	-0.0643264	0.0744267	0.042054	0.409808
ENSMUSG00000044224	Dnajc21	DnaJ heat shock protein family (Hsp40) member C21 [Source:MGI Symbol;Acc:MGI:1925371]	360.481	0.0628315	0.0579726	0.042207	0.410572
ENSMUSG00000079017	Ifi27l2a	interferon, alpha-inducible protein 27 like 2A [Source:MGI Symbol;Acc:MGI:1924183]	141.343	-0.073553	0.139288	0.0422075	0.410572
ENSMUSG00000030218	Mgp	matrix Gla protein [Source:MGI Symbol;Acc:MGI:96976]	32.353	-0.068923	0.165207	0.042212	0.410572
ENSMUSG00000026768	Itga8	integrin alpha 8 [Source:MGI Symbol;Acc:MGI:109442]	103.036	-0.0721802	0.126778	0.0422392	0.410578
ENSMUSG00000027247	Arhgap1	Rho GTPase activating protein 1 [Source:MGI Symbol;Acc:MGI:2445003]	209.315	-0.0630993	0.0623341	0.0422925	0.410579
ENSMUSG00000020308	Tpgs1	tubulin polyglutamylase complex subunit 1 [Source:MGI Symbol;Acc:MGI:106618]	140.249	-0.0707151	0.117143	0.0422896	0.410579
ENSMUSG00000008976	Gabpa	GA repeat binding protein, alpha [Source:MGI Symbol;Acc:MGI:95610]	655.275	0.0643964	0.0764051	0.0423909	0.411277
ENSMUSG00000049881	2810025M15Rik	RIKEN cDNA 2810025M15 gene [Source:MGI Symbol;Acc:MGI:1917203]	63.7847	-0.0688062	0.106395	0.0425359	0.411909
ENSMUSG00000032776	Mctp2	multiple C2 domains, transmembrane 2 [Source:MGI Symbol;Acc:MGI:2685335]	202.463	0.0667298	0.093567	0.0425175	0.411909
ENSMUSG00000036371	Serbp1	serpine1 mRNA binding protein 1 [Source:MGI Symbol;Acc:MGI:1914120]	1855.3	0.0619436	0.0484671	0.0425011	0.411909
ENSMUSG00000034652	Cd300a	CD300A molecule [Source:MGI Symbol;Acc:MGI:2443411]	155.845	-0.0735172	0.146197	0.042578	0.412058
ENSMUSG00000045636	Mtus1	mitochondrial tumor suppressor 1 [Source:MGI Symbol;Acc:MGI:2142572]	2626.6	0.0630245	0.0631861	0.0426275	0.412279
ENSMUSG00000036748	Cuedc2	CUE domain containing 2 [Source:MGI Symbol;Acc:MGI:1914366]	178.048	-0.0648397	0.0816819	0.0428367	0.413269
ENSMUSG00000000340	Dbt	dihydrolipoamide branched chain transacylase E2 [Source:MGI Symbol;Acc:MGI:105386]	1112.32	0.0648906	0.0820679	0.0428367	0.413269
ENSMUSG00000021281	Tnfaip2	tumor necrosis factor, alpha-induced protein 2 [Source:MGI Symbol;Acc:MGI:104960]	405.527	-0.0721198	0.129494	0.0428185	0.413269
ENSMUSG00000070604	Vsig10l	V-set and immunoglobulin domain containing 10 like [Source:MGI Symbol;Acc:MGI:1922940]	25.2612	-0.0717085	0.126172	0.042797	0.413269
ENSMUSG00000034636	Zyg11b	zyg-ll family member B, cell cycle regulator [Source:MGI Symbol;Acc:MGI:2685277]	684.582	0.0680893	0.103423	0.0429235	0.413848
ENSMUSG00000031604	Msmo1	methylsterol monoxygenase 1 [Source:MGI Symbol;Acc:MGI:1913484]	1306.79	0.0727662	0.153293	0.0429627	0.413968
ENSMUSG00000069893	9930111J21Rik1	RIKEN cDNA 9930111J21 gene 1 [Source:MGI Symbol;Acc:MGI:3041173]	4.54389	-0.0586574	0.165892	0.0430832	0.414492
ENSMUSG00000021196	Pfkp	phosphofructokinase, platelet [Source:MGI Symbol;Acc:MGI:1891833]	71.1078	-0.0696456	0.11364	0.0430954	0.414492
ENSMUSG00000038650	Rnh1	ribonuclease/angiogenin inhibitor 1 [Source:MGI Symbol;Acc:MGI:1195456]	1259.67	-0.0623357	0.0555095	0.0430976	0.414492
ENSMUSG00000068740	Celsr2	cadherin, EGF LAG seven-pass G-type receptor 2 [Source:MGI Symbol;Acc:MGI:1858235]	9.83857	-0.0683843	0.164015	0.0431738	0.41471
ENSMUSG00000071757	Zhx2	zinc fingers and homeoboxes 2 [Source:MGI Symbol;Acc:MGI:2683087]	230.792	0.0634782	0.0712247	0.0431733	0.41471
ENSMUSG00000034724	Cnot6l	CCR4-NOT transcription complex, subunit 6-like [Source:MGI Symbol;Acc:MGI:2443154]	619.242	0.0645582	0.0808993	0.0432066	0.414767
ENSMUSG00000026821	Ralgds	ral guanine nucleotide dissociation stimulator [Source:MGI Symbol;Acc:MGI:107485]	53.7048	-0.0699852	0.116692	0.0433162	0.415561
ENSMUSG00000020728	Cep112	centrosomal protein 112 [Source:MGI Symbol;Acc:MGI:1923673]	5.76822	-0.0642351	0.166015	0.0434232	0.415922
ENSMUSG00000068115	Ninl	ninein-like [Source:MGI Symbol;Acc:MGI:1925427]	25.0721	-0.0728151	0.145587	0.043399	0.415922
ENSMUSG00000034557	Zfyve9	zinc finger, FYVE domain containing 9 [Source:MGI Symbol;Acc:MGI:2652838]	355.739	0.0634724	0.0723386	0.0434345	0.415922
ENSMUSG00000066705	Fxyd6	FXYD domain-containing ion transport regulator 6 [Source:MGI Symbol;Acc:MGI:1890226]	13.1826	-0.0668153	0.1648	0.0435002	0.416234
ENSMUSG00000019731	Slc35e1	solute carrier family 35, member E1 [Source:MGI Symbol;Acc:MGI:2142403]	637.078	0.064162	0.0789192	0.0435209	0.416234
ENSMUSG00000024245	Tmem178	transmembrane protein 178 [Source:MGI Symbol;Acc:MGI:1915277]	8.09446	-0.071269	0.157661	0.0435546	0.416299
ENSMUSG00000029994	Anxa4	annexin A4 [Source:MGI Symbol;Acc:MGI:88030]	606.826	-0.0624169	0.0598913	0.0435922	0.416401
ENSMUSG00000029247	Paics	phosphoribosylaminoimidazole carboxylase, phosphoribosylaminoribosylaminoimidazole, succinocarboxamide synthetase [Source:MGI Symbol;Acc:MGI:1914304]	2838.93	0.0619634	0.0528431	0.0436439	0.416638
ENSMUSG00000024411	Aqp4	aquaporin 4 [Source:MGI Symbol;Acc:MGI:107387]	92.162	0.0717215	0.15485	0.0437632	0.416728
ENSMUSG00000102037	Bcl2a1a	B cell leukemia/lymphoma 2 related protein A1a [Source:MGI Symbol;Acc:MGI:102687]	14.9305	-0.0723002	0.139424	0.0438142	0.416728
ENSMUSG00000033170	Card10	caspase recruitment domain family, member 10 [Source:MGI Symbol;Acc:MGI:2146012]	272.256	-0.0665603	0.096597	0.0437042	0.416728
ENSMUSG00000033658	Ddx19b	DEAD (Asp-Glu-Ala-Asp) box polypeptide 19b [Source:MGI Symbol;Acc:MGI:2148251]	323.514	0.0631752	0.0713342	0.0438851	0.416728
ENSMUSG00000062170	Fmr1nb	Fmr1 neighbor [Source:MGI Symbol;Acc:MGI:2672032]	5.27445	-0.0247639	0.135523	0.0438767	0.416728
ENSMUSG00000074676	Foxs1	forkhead box S1 [Source:MGI Symbol;Acc:MGI:95546]	8.71002	-0.0619837	0.165805	0.0438725	0.416728
ENSMUSG00000058542	Gm15590	predicted gene 15590 [Source:MGI Symbol;Acc:MGI:3831433]	29.197	-0.0722654	0.13776	0.0437231	0.416728
ENSMUSG00000047766	Lrrc49	leucine rich repeat containing 49 [Source:MGI Symbol;Acc:MGI:2442689]	6.15034	-0.0710574	0.157216	0.0438628	0.416728
ENSMUSG00000001323	Srr	serine racemase [Source:MGI Symbol;Acc:MGI:1351636]	592.274	0.0624371	0.0622594	0.0439229	0.416728
ENSMUSG00000030753	Thap12	THAP domain containing 12 [Source:MGI Symbol;Acc:MGI:1920231]	473.929	0.0623263	0.0604196	0.0439097	0.416728
ENSMUSG00000015947	Fcgr1	Fc receptor, IgG, high affinity I [Source:MGI Symbol;Acc:MGI:95498]	100.83	-0.0716316	0.133373	0.0440898	0.416894
ENSMUSG00000093916	Gm379	predicted gene 379 [Source:MGI Symbol;Acc:MGI:2685225]	9.64531	0.0477972	0.159129	0.0440575	0.416894
ENSMUSG00000037260	Hgsnat	heparan-alpha-glucosaminide N-acetyltransferase [Source:MGI Symbol;Acc:MGI:1196297]	605.433	0.0613392	0.0477148	0.0440511	0.416894
ENSMUSG00000004748	Mtfp1	mitochondrial fission process 1 [Source:MGI Symbol;Acc:MGI:1916686]	286.344	0.063992	0.0798839	0.0441291	0.416894
ENSMUSG00000025790	Slco3a1	solute carrier organic anion transporter family, member 3a1 [Source:MGI Symbol;Acc:MGI:1351867]	70.9403	-0.0680192	0.107196	0.0440951	0.416894
ENSMUSG00000035168	Tanc1	tetratricopeptide repeat, ankyrin repeat and coiled-coil containing 1 [Source:MGI Symbol;Acc:MGI:1914110]	176.698	-0.0636546	0.0763858	0.0439796	0.416894
ENSMUSG00000042492	Tbc1d10b	TBC1 domain family, member 10b [Source:MGI Symbol;Acc:MGI:1915699]	172.897	-0.0618538	0.0536562	0.0441121	0.416894
ENSMUSG00000039747	Orai2	ORAI calcium release-activated calcium modulator 2 [Source:MGI Symbol;Acc:MGI:2443195]	23.0685	-0.0718315	0.151539	0.0441623	0.416953
ENSMUSG00000091337	Eid1	EP300 interacting inhibitor of differentiation 1 [Source:MGI Symbol;Acc:MGI:1889651]	72.5178	-0.0660781	0.0955705	0.0443102	0.417243
ENSMUSG00000019977	Hbs1l	Hbs1-like (S. cerevisiae) [Source:MGI Symbol;Acc:MGI:1891704]	718.362	0.0617212	0.0526384	0.0443008	0.417243
ENSMUSG00000025386	Pde6g	phosphodiesterase 6G, cGMP-specific, rod, gamma [Source:MGI Symbol;Acc:MGI:97526]	10.251	0.0696868	0.159445	0.0443548	0.417243
ENSMUSG00000020230	Prmt2	protein arginine N-methyltransferase 2 [Source:MGI Symbol;Acc:MGI:1316652]	14.7525	-0.0714417	0.133038	0.0443107	0.417243
ENSMUSG00000022292	Rrm2b	ribonucleotide reductase M2 B (TP53 inducible) [Source:MGI Symbol;Acc:MGI:2155865]	65.1421	0.0672659	0.103285	0.0443306	0.417243
ENSMUSG00000045629	Sh3tc2	SH3 domain and tetratricopeptide repeats 2 [Source:MGI Symbol;Acc:MGI:2444417]	14.9093	-0.0716045	0.152729	0.0442415	0.417243
ENSMUSG00000028037	Ifi44	interferon-induced protein 44 [Source:MGI Symbol;Acc:MGI:2443016]	80.6993	-0.0688007	0.113441	0.0444245	0.417391
ENSMUSG00000040329	Il7	interleukin 7 [Source:MGI Symbol;Acc:MGI:96561]	5.94015	-0.0698501	0.158912	0.0444093	0.417391
ENSMUSG00000040370	Etfrf1	electron transfer flavoprotein regulatory factor 1 [Source:MGI Symbol;Acc:MGI:1914886]	577.569	0.0624867	0.0672826	0.044682	0.417663
ENSMUSG00000110151	Gm38416	predicted gene, 38416 [Source:MGI Symbol;Acc:MGI:5621301]	55.3316	0.0594404	0.16492	0.0446584	0.417663
ENSMUSG00000027890	Gstm4	glutathione S-transferase, mu 4 [Source:MGI Symbol;Acc:MGI:95862]	783.863	-0.0668972	0.101514	0.044494	0.417663
ENSMUSG00000003882	Il7r	interleukin 7 receptor [Source:MGI Symbol;Acc:MGI:96562]	15.2078	-0.0679987	0.161876	0.0445537	0.417663
ENSMUSG00000028182	Lrriq3	leucine-rich repeats and IQ motif containing 3 [Source:MGI Symbol;Acc:MGI:1921685]	23.9053	0.0713312	0.134731	0.0446742	0.417663
ENSMUSG00000053769	Lysmd1	LysM, putative peptidoglycan-binding, domain containing 1 [Source:MGI Symbol;Acc:MGI:1919409]	63.1387	-0.0636575	0.0790643	0.0446376	0.417663
ENSMUSG00000030770	Parva	parvin, alpha [Source:MGI Symbol;Acc:MGI:1931144]	1215.28	0.0612514	0.0485913	0.0446595	0.417663
ENSMUSG00000057969	Sema3b	sema domain, immunoglobulin domain (Ig), short basic domain, secreted, (semaphorin) 3B [Source:MGI Symbol;Acc:MGI:107561]	32.5082	-0.0712985	0.151871	0.0446911	0.417663
ENSMUSG00000048897	Zfp710	zinc finger protein 710 [Source:MGI Symbol;Acc:MGI:1921747]	226.974	-0.061497	0.0513877	0.0446965	0.417663
ENSMUSG00000042570	Mier2	MIER family member 2 [Source:MGI Symbol;Acc:MGI:1917677]	148.711	-0.0637005	0.0799391	0.0447673	0.418072
ENSMUSG00000049130	C5ar1	complement component 5a receptor 1 [Source:MGI Symbol;Acc:MGI:88232]	20.6165	-0.0703114	0.156163	0.0448317	0.418225
ENSMUSG00000005054	Cstb	cystatin B [Source:MGI Symbol;Acc:MGI:109514]	468.139	-0.0675404	0.107474	0.0450046	0.418225
ENSMUSG00000028967	Errfi1	ERBB receptor feedback inhibitor 1 [Source:MGI Symbol;Acc:MGI:1921405]	20357.7	0.0625593	0.0697113	0.0449805	0.418225
ENSMUSG00000097016	Gm26708	predicted gene, 26708 [Source:MGI Symbol;Acc:MGI:5477202]	18.2722	0.0711861	0.150611	0.0449788	0.418225
ENSMUSG00000110631	Gm42047	predicted gene, 42047 [Source:MGI Symbol;Acc:MGI:5624932]	1577.06	-0.0712231	0.150365	0.0449669	0.418225
ENSMUSG00000073489	Ifi204	interferon activated gene 204 [Source:MGI Symbol;Acc:MGI:96429]	219.048	-0.0693288	0.119777	0.0450812	0.418225
ENSMUSG00000109325	Krt8-ps	keratin 8, pseudogene [Source:MGI Symbol;Acc:MGI:3779503]	9.14351	-0.0695882	0.15798	0.0449508	0.418225
ENSMUSG00000025903	Lypla1	lysophospholipase 1 [Source:MGI Symbol;Acc:MGI:1344588]	1101.31	0.0681812	0.111773	0.0450384	0.418225
ENSMUSG00000036620	Mgat4b	mannoside acetylglucosaminyltransferase 4, isoenzyme B [Source:MGI Symbol;Acc:MGI:2143974]	426.74	-0.0630349	0.0747545	0.0449709	0.418225
ENSMUSG00000040204	Pclaf	PCNA clamp associated factor [Source:MGI Symbol;Acc:MGI:1915276]	7.94373	-0.0678985	0.160978	0.0450725	0.418225
ENSMUSG00000027428	Rbbp9	retinoblastoma binding protein 9, serine hydrolase [Source:MGI Symbol;Acc:MGI:1347074]	306.327	0.0617591	0.0575116	0.044984	0.418225
ENSMUSG00000040536	Necab1	N-terminal EF-hand calcium binding protein 1 [Source:MGI Symbol;Acc:MGI:1916602]	536.126	0.0654606	0.0945591	0.0452023	0.419097
ENSMUSG00000094559	Cyp2d34	cytochrome P450, family 2, subfamily d, polypeptide 34 [Source:MGI Symbol;Acc:MGI:2385022]	12.6908	0.0597261	0.164466	0.0452805	0.419517
ENSMUSG00000012519	Mlkl	mixed lineage kinase domain-like [Source:MGI Symbol;Acc:MGI:1921818]	96.1254	-0.0678873	0.11085	0.0453019	0.419517
ENSMUSG00000033350	Chst2	carbohydrate sulfotransferase 2 [Source:MGI Symbol;Acc:MGI:1891160]	22.4834	-0.0711812	0.144084	0.0453971	0.420023
ENSMUSG00000043263	Ifi209	interferon activated gene 209 [Source:MGI Symbol;Acc:MGI:2138243]	63.6714	-0.0711714	0.143924	0.0454108	0.420023
ENSMUSG00000078597	Cyp4a12b	cytochrome P450, family 4, subfamily a, polypeptide 12B [Source:MGI Symbol;Acc:MGI:3611747]	1080.23	0.0643477	0.163458	0.0455354	0.420457
ENSMUSG00000041958	Pigs	phosphatidylinositol glycan anchor biosynthesis, class S [Source:MGI Symbol;Acc:MGI:2687325]	311.941	-0.0615296	0.0566523	0.045499	0.420457
ENSMUSG00000026991	Pkp4	plakophilin 4 [Source:MGI Symbol;Acc:MGI:109281]	1130.87	0.0615772	0.0579082	0.0455393	0.420457
ENSMUSG00000003923	Tfam	transcription factor A, mitochondrial [Source:MGI Symbol;Acc:MGI:107810]	657.451	0.0614115	0.0548226	0.0455718	0.420505
ENSMUSG00000106981	Gm45495	predicted gene 45495 [Source:MGI Symbol;Acc:MGI:5791331]	16.0636	0.0708861	0.139148	0.0456632	0.420988
ENSMUSG00000048832	Vps37c	vacuolar protein sorting 37C [Source:MGI Symbol;Acc:MGI:2147661]	199.091	-0.0625358	0.0727857	0.0456785	0.420988
ENSMUSG00000029729	Zkscan1	zinc finger with KRAB and SCAN domains 1 [Source:MGI Symbol;Acc:MGI:1921820]	612.715	0.0641557	0.0875357	0.0458357	0.422185
ENSMUSG00000037759	Ptger2	prostaglandin E receptor 2 (subtype EP2) [Source:MGI Symbol;Acc:MGI:97794]	26.6848	-0.0685945	0.118174	0.0459132	0.422648
ENSMUSG00000033488	Cryzl2	crystallin zeta like 2 [Source:MGI Symbol;Acc:MGI:2448516]	332.021	-0.0627684	0.0767834	0.0460504	0.423439
ENSMUSG00000042428	Mgat3	mannoside acetylglucosaminyltransferase 3 [Source:MGI Symbol;Acc:MGI:104532]	4.21354	-0.0607242	0.163812	0.0460814	0.423439
ENSMUSG00000000154	Slc22a18	solute carrier family 22 (organic cation transporter), member 18 [Source:MGI Symbol;Acc:MGI:1336884]	1150.29	-0.0617247	0.0643869	0.0460804	0.423439
ENSMUSG00000031971	Ccsap	centriole, cilia and spindle associated protein [Source:MGI Symbol;Acc:MGI:1920670]	4.42736	-0.0568364	0.16318	0.0462589	0.424138
ENSMUSG00000031274	Col4a5	collagen, type IV, alpha 5 [Source:MGI Symbol;Acc:MGI:88456]	22.6773	-0.0673601	0.159489	0.0461891	0.424138
ENSMUSG00000015647	Lama5	laminin, alpha 5 [Source:MGI Symbol;Acc:MGI:105382]	74.9508	-0.0699118	0.131166	0.0462671	0.424138
ENSMUSG00000038576	Susd4	sushi domain containing 4 [Source:MGI Symbol;Acc:MGI:2138351]	498.923	0.0703671	0.147452	0.0462454	0.424138
ENSMUSG00000027610	Gss	glutathione synthetase [Source:MGI Symbol;Acc:MGI:95852]	775.207	-0.0626703	0.0769456	0.0463122	0.424235
ENSMUSG00000006288	Ttc5	tetratricopeptide repeat domain 5 [Source:MGI Symbol;Acc:MGI:2683584]	145.194	-0.0616517	0.0647927	0.0463325	0.424235
ENSMUSG00000104263	9430062P05Rik	RIKEN cDNA 9430062P05 gene [Source:MGI Symbol;Acc:MGI:2441746]	5.73683	-0.066607	0.159994	0.0464995	0.424302
ENSMUSG00000000884	Gnb1l	guanine nucleotide binding protein (G protein), beta polypeptide 1-like [Source:MGI Symbol;Acc:MGI:1338057]	22.2688	-0.0693316	0.126556	0.0464334	0.424302
ENSMUSG00000026070	Il18r1	interleukin 18 receptor 1 [Source:MGI Symbol;Acc:MGI:105383]	6.43265	-0.0625069	0.163075	0.0465033	0.424302
ENSMUSG00000000247	Lhx2	LIM homeobox protein 2 [Source:MGI Symbol;Acc:MGI:96785]	39.3621	-0.0682186	0.117484	0.0463803	0.424302
ENSMUSG00000025856	Pdgfa	platelet derived growth factor, alpha [Source:MGI Symbol;Acc:MGI:97527]	87.3991	-0.0664434	0.105582	0.0464602	0.424302
ENSMUSG00000033233	Trim45	tripartite motif-containing 45 [Source:MGI Symbol;Acc:MGI:1918187]	14.5031	-0.0701198	0.136032	0.0465045	0.424302
ENSMUSG00000028630	Dyrk2	dual-specificity tyrosine-(Y)-phosphorylation regulated kinase 2 [Source:MGI Symbol;Acc:MGI:1330301]	713.575	0.0618703	0.0706092	0.0468189	0.425163
ENSMUSG00000113136	Gm19951	predicted gene, 19951 [Source:MGI Symbol;Acc:MGI:5012136]	6.20308	-0.0670295	0.158978	0.0466893	0.425163
ENSMUSG00000110649	Gm40466	predicted gene, 40466 [Source:MGI Symbol;Acc:MGI:5623351]	13.3178	0.0680368	0.156491	0.0468584	0.425163
ENSMUSG00000053182	Gm609	predicted gene 609 [Source:MGI Symbol;Acc:MGI:2685455]	7.604	-0.0609959	0.16309	0.0468289	0.425163
ENSMUSG00000114184	Gm7143	predicted gene 7143 [Source:MGI Symbol;Acc:MGI:3646528]	12.5649	-0.0689152	0.153822	0.0468191	0.425163
ENSMUSG00000071379	Hpcal1	hippocalcin-like 1 [Source:MGI Symbol;Acc:MGI:1855689]	199.106	-0.0635643	0.0862095	0.0467159	0.425163
ENSMUSG00000009739	Pou6f1	POU domain, class 6, transcription factor 1 [Source:MGI Symbol;Acc:MGI:102935]	122.547	-0.0621204	0.0737805	0.0468725	0.425163
ENSMUSG00000024491	Rbm27	RNA binding motif protein 27 [Source:MGI Symbol;Acc:MGI:2147194]	239.245	0.0626765	0.0789848	0.0467895	0.425163
ENSMUSG00000069844	Sco1	SCO1 cytochrome c oxidase assembly protein [Source:MGI Symbol;Acc:MGI:106362]	173.721	0.0611382	0.0572587	0.0466835	0.425163
ENSMUSG00000029029	Wrap73	WD repeat containing, antisense to Trp73 [Source:MGI Symbol;Acc:MGI:1891749]	123.16	-0.0621011	0.0735741	0.0468738	0.425163
ENSMUSG00000029095	Ablim2	actin-binding LIM protein 2 [Source:MGI Symbol;Acc:MGI:2385758]	49.0451	-0.0681541	0.119358	0.0469116	0.425256
ENSMUSG00000024678	Ms4a4d	membrane-spanning 4-domains, subfamily A, member 4D [Source:MGI Symbol;Acc:MGI:1913857]	93.6245	-0.0687314	0.124137	0.0469442	0.425302
ENSMUSG00000052062	Pard3b	par-3 family cell polarity regulator beta [Source:MGI Symbol;Acc:MGI:1919301]	72.6734	0.0692384	0.129199	0.0470052	0.425606
ENSMUSG00000070808	Bicra	BRD4 interacting chromatin remodeling complex associated protein [Source:MGI Symbol;Acc:MGI:2154263]	103.216	-0.062021	0.0740793	0.0471736	0.425884
ENSMUSG00000019301	Hsd17b1	hydroxysteroid (17-beta) dehydrogenase 1 [Source:MGI Symbol;Acc:MGI:105077]	4.33817	-0.0547484	0.161939	0.0471431	0.425884
ENSMUSG00000027134	Lpcat4	lysophosphatidylcholine acyltransferase 4 [Source:MGI Symbol;Acc:MGI:2138993]	13.2142	-0.0691972	0.151359	0.0470703	0.425884
ENSMUSG00000101389	Ms4a4a	membrane-spanning 4-domains, subfamily A, member 4A [Source:MGI Symbol;Acc:MGI:3643932]	7.20526	-0.062521	0.162355	0.0471452	0.425884
ENSMUSG00000030327	Necap1	NECAP endocytosis associated 1 [Source:MGI Symbol;Acc:MGI:1914852]	659.791	0.0589444	0.0411915	0.0471469	0.425884
ENSMUSG00000022237	Ankrd33b	ankyrin repeat domain 33B [Source:MGI Symbol;Acc:MGI:1917904]	434.312	0.0655409	0.102249	0.0472304	0.426149
ENSMUSG00000035967	Ints6l	integrator complex subunit 6 like [Source:MGI Symbol;Acc:MGI:2442593]	149.941	-0.0643068	0.0938659	0.0472999	0.426278
ENSMUSG00000102748	Pcdhgb2	protocadherin gamma subfamily B, 2 [Source:MGI Symbol;Acc:MGI:1935170]	4.43983	-0.0553271	0.162067	0.0472776	0.426278
ENSMUSG00000019158	Tmem160	transmembrane protein 160 [Source:MGI Symbol;Acc:MGI:1916344]	148.06	-0.0681925	0.121779	0.0473604	0.426574
ENSMUSG00000022037	Clu	clusterin [Source:MGI Symbol;Acc:MGI:88423]	20697.3	-0.0607534	0.0546796	0.0474845	0.427195
ENSMUSG00000097328	Tnfsf12	tumor necrosis factor (ligand) superfamily, member 12 [Source:MGI Symbol;Acc:MGI:1196259]	72.4474	-0.0664643	0.109471	0.0474666	0.427195
ENSMUSG00000061028	Clasrp	CLK4-associating serine/arginine rich protein [Source:MGI Symbol;Acc:MGI:1855695]	220.089	-0.0618842	0.0745587	0.0476041	0.427525
ENSMUSG00000015133	Lrrk1	leucine-rich repeat kinase 1 [Source:MGI Symbol;Acc:MGI:2142227]	235.497	-0.0636198	0.0898459	0.0475974	0.427525
ENSMUSG00000046387	Pcdhb17	protocadherin beta 17 [Source:MGI Symbol;Acc:MGI:2136754]	5.44849	-0.0637412	0.161196	0.04755	0.427525
ENSMUSG00000020629	Adi1	acireductone dioxygenase 1 [Source:MGI Symbol;Acc:MGI:2144929]	2323.77	0.0612536	0.0671802	0.0477433	0.428277
ENSMUSG00000037001	Zfp39	zinc finger protein 39 [Source:MGI Symbol;Acc:MGI:99183]	56.7137	0.065669	0.104941	0.0477314	0.428277
ENSMUSG00000095562	Gm21887	predicted gene, 21887 [Source:MGI Symbol;Acc:MGI:5434051]	9.41596	-0.0502405	0.159384	0.0477847	0.4284
ENSMUSG00000050017	Pitpnb	phosphatidylinositol transfer protein, beta [Source:MGI Symbol;Acc:MGI:1927542]	506.248	0.0614812	0.0708885	0.0478316	0.428572
ENSMUSG00000001128	Cfp	complement factor properdin [Source:MGI Symbol;Acc:MGI:97545]	669.393	-0.067065	0.115469	0.0478914	0.428844
ENSMUSG00000056290	Ms4a4b	membrane-spanning 4-domains, subfamily A, member 4B [Source:MGI Symbol;Acc:MGI:1913083]	20.1248	-0.0691257	0.145404	0.0479451	0.428844
ENSMUSG00000022019	Tdrd3	tudor domain containing 3 [Source:MGI Symbol;Acc:MGI:2444023]	172.002	0.0608103	0.0599992	0.0479344	0.428844
ENSMUSG00000036686	Cc2d1a	coiled-coil and C2 domain containing 1A [Source:MGI Symbol;Acc:MGI:2384831]	187.4	-0.0612941	0.0691579	0.04798	0.428908
ENSMUSG00000019087	Atp6ap1	ATPase, H+ transporting, lysosomal accessory protein 1 [Source:MGI Symbol;Acc:MGI:109629]	1177.7	-0.0601529	0.0481509	0.0480524	0.429307
ENSMUSG00000045414	Dipk2a	divergent protein kinase domain 2A [Source:MGI Symbol;Acc:MGI:1916111]	563.446	0.0637072	0.0922505	0.0480844	0.429345
ENSMUSG00000026254	Eif4e2	eukaryotic translation initiation factor 4E member 2 [Source:MGI Symbol;Acc:MGI:1914440]	600.926	0.0594317	0.0437958	0.0481303	0.429507
ENSMUSG00000005124	Ccn4	cellular communication network factor 4 [Source:MGI Symbol;Acc:MGI:1197008]	19.7175	-0.0690172	0.142313	0.0482419	0.429868
ENSMUSG00000015766	Eps8	epidermal growth factor receptor pathway substrate 8 [Source:MGI Symbol;Acc:MGI:104684]	37.3088	-0.068918	0.136259	0.0482542	0.429868
ENSMUSG00000070044	Fam149a	family with sequence similarity 149, member A [Source:MGI Symbol;Acc:MGI:2387177]	344.409	0.0614541	0.0725251	0.048221	0.429868
ENSMUSG00000043993	2900052L18Rik	RIKEN cDNA 2900052L18 gene [Source:MGI Symbol;Acc:MGI:1924085]	33.9798	-0.0665922	0.11585	0.0488205	0.430998
ENSMUSG00000036885	Arhgef26	Rho guanine nucleotide exchange factor (GEF) 26 [Source:MGI Symbol;Acc:MGI:1918053]	580.14	0.068721	0.142834	0.0486245	0.430998
ENSMUSG00000033436	Armcx2	armadillo repeat containing, X-linked 2 [Source:MGI Symbol;Acc:MGI:1914666]	43.0759	-0.0682738	0.131547	0.0488087	0.430998
ENSMUSG00000029836	Cbx3	chromobox 3 [Source:MGI Symbol;Acc:MGI:108515]	240.97	0.0608285	0.0669566	0.048814	0.430998
ENSMUSG00000000743	Chmp1a	charged multivesicular body protein 1A [Source:MGI Symbol;Acc:MGI:1920159]	954.005	-0.06022	0.0514865	0.0486697	0.430998
ENSMUSG00000036103	Colec12	collectin sub-family member 12 [Source:MGI Symbol;Acc:MGI:2152907]	934.944	-0.060135	0.0509874	0.0488523	0.430998
ENSMUSG00000028434	Epb41l4b	erythrocyte membrane protein band 4.1 like 4b [Source:MGI Symbol;Acc:MGI:1859149]	1343.4	0.0608863	0.0671525	0.0486928	0.430998
ENSMUSG00000103509	Gm38372	predicted gene, 38372 [Source:MGI Symbol;Acc:MGI:5611600]	7.7402	0.0525204	0.160128	0.0487678	0.430998
ENSMUSG00000073406	H2-Bl	histocompatibility 2, blastocyst [Source:MGI Symbol;Acc:MGI:892004]	26.3488	0.0626936	0.160377	0.0487256	0.430998
ENSMUSG00000020228	Helb	helicase (DNA) B [Source:MGI Symbol;Acc:MGI:2152895]	209.422	0.0609606	0.0692897	0.0488548	0.430998
ENSMUSG00000021371	Mcur1	mitochondrial calcium uniporter regulator 1 [Source:MGI Symbol;Acc:MGI:1923387]	632.86	0.0599884	0.0486344	0.0487627	0.430998
ENSMUSG00000102758	Naaladl2	N-acetylated alpha-linked acidic dipeptidase-like 2 [Source:MGI Symbol;Acc:MGI:2685867]	79.9772	0.0686579	0.143632	0.0486711	0.430998
ENSMUSG00000027637	Rab5if	RAB5 interacting factor [Source:MGI Symbol;Acc:MGI:1914638]	222.131	0.0632923	0.0915049	0.0487541	0.430998
ENSMUSG00000041263	Rusc1	RUN and SH3 domain containing 1 [Source:MGI Symbol;Acc:MGI:1919546]	40.0252	-0.0673256	0.120041	0.0484632	0.430998
ENSMUSG00000028364	Tnc	tenascin C [Source:MGI Symbol;Acc:MGI:101922]	34.9577	-0.0655939	0.157803	0.0484193	0.430998
ENSMUSG00000059552	Trp53	transformation related protein 53 [Source:MGI Symbol;Acc:MGI:98834]	274.317	-0.0607643	0.0643948	0.0486103	0.430998
ENSMUSG00000047036	Zfp445	zinc finger protein 445 [Source:MGI Symbol;Acc:MGI:2143340]	2187.39	0.0633932	0.092305	0.048762	0.430998
ENSMUSG00000019432	Ddx39b	DEAD (Asp-Glu-Ala-Asp) box polypeptide 39B [Source:MGI Symbol;Acc:MGI:99240]	861.849	-0.0604238	0.0595905	0.0489882	0.431591
ENSMUSG00000020766	Galk1	galactokinase 1 [Source:MGI Symbol;Acc:MGI:95730]	610.547	-0.0614494	0.0766801	0.0491174	0.431591
ENSMUSG00000095362	Gm14325	predicted gene 14325 [Source:MGI Symbol;Acc:MGI:3702875]	100.011	0.0678846	0.128885	0.0490906	0.431591
ENSMUSG00000020176	Grb10	growth factor receptor bound protein 10 [Source:MGI Symbol;Acc:MGI:103232]	68.9014	-0.0655522	0.109292	0.0491151	0.431591
ENSMUSG00000024423	Impact	impact, RWD domain protein [Source:MGI Symbol;Acc:MGI:1098233]	275.722	-0.0606534	0.0655367	0.0490682	0.431591
ENSMUSG00000003464	Pex19	peroxisomal biogenesis factor 19 [Source:MGI Symbol;Acc:MGI:1334458]	2021.75	0.0596607	0.0463915	0.0490054	0.431591
ENSMUSG00000029426	Scarb2	scavenger receptor class B, member 2 [Source:MGI Symbol;Acc:MGI:1196458]	3272.33	0.0602764	0.0561771	0.0490867	0.431591
ENSMUSG00000086332	4930480G23Rik	RIKEN cDNA 4930480G23 gene [Source:MGI Symbol;Acc:MGI:1922238]	88.5596	0.0669755	0.120768	0.0492176	0.431736
ENSMUSG00000022840	Adcy5	adenylate cyclase 5 [Source:MGI Symbol;Acc:MGI:99673]	31.1555	-0.0662165	0.11455	0.0491929	0.431736
ENSMUSG00000003309	Ap1m2	adaptor protein complex AP-1, mu 2 subunit [Source:MGI Symbol;Acc:MGI:1336974]	5.00466	-0.0617633	0.160347	0.0492052	0.431736
ENSMUSG00000012350	Ehf	ets homologous factor [Source:MGI Symbol;Acc:MGI:1270840]	20.6708	-0.0681592	0.144748	0.0492515	0.431788
ENSMUSG00000030811	Fbxl19	F-box and leucine-rich repeat protein 19 [Source:MGI Symbol;Acc:MGI:3039600]	92.5322	-0.0619042	0.0824524	0.0494203	0.433023
ENSMUSG00000025270	Alas2	aminolevulinic acid synthase 2, erythroid [Source:MGI Symbol;Acc:MGI:87990]	1386.59	0.0617673	0.0814951	0.0494998	0.433228
ENSMUSG00000049502	Dtx3l	deltex 3-like, E3 ubiquitin ligase [Source:MGI Symbol;Acc:MGI:2656973]	902.704	0.0610719	0.074778	0.0496289	0.433228
ENSMUSG00000038233	Gask1a	golgi associated kinase 1A [Source:MGI Symbol;Acc:MGI:3041196]	87.5696	-0.0667252	0.152105	0.0496204	0.433228
ENSMUSG00000038193	Hand2	heart and neural crest derivatives expressed 2 [Source:MGI Symbol;Acc:MGI:103580]	38.7887	-0.0680779	0.137189	0.0495385	0.433228
ENSMUSG00000079419	Ms4a6c	membrane-spanning 4-domains, subfamily A, member 6C [Source:MGI Symbol;Acc:MGI:2385644]	38.5554	-0.0679683	0.135816	0.0496398	0.433228
ENSMUSG00000026098	Pms1	PMS1 homolog 1, mismatch repair system component [Source:MGI Symbol;Acc:MGI:1202302]	77.8832	0.0665296	0.11875	0.04958	0.433228
ENSMUSG00000031015	Swap70	SWA-70 protein [Source:MGI Symbol;Acc:MGI:1298390]	115.069	-0.0609243	0.0725524	0.0495483	0.433228
ENSMUSG00000034780	B3galt1	UDP-Gal:betaGlcNAc beta 1,3-galactosyltransferase, polypeptide 1 [Source:MGI Symbol;Acc:MGI:1349403]	408.092	0.0679062	0.141861	0.0497801	0.433744
ENSMUSG00000034471	Caskin2	CASK-interacting protein 2 [Source:MGI Symbol;Acc:MGI:2157062]	204.768	-0.060356	0.0658082	0.0499096	0.433744
ENSMUSG00000074364	Ehd2	EH-domain containing 2 [Source:MGI Symbol;Acc:MGI:2154274]	71.7934	-0.0671438	0.126714	0.0499913	0.433744
ENSMUSG00000086464	Gm15835	predicted gene 15835 [Source:MGI Symbol;Acc:MGI:3801923]	6.94579	0.0553992	0.160316	0.0500916	0.433744
ENSMUSG00000115882	Gm5481	predicted gene 5481 [Source:MGI Symbol;Acc:MGI:3648103]	4.62122	0.0550004	0.160246	0.0500695	0.433744
ENSMUSG00000047454	Gphn	gephyrin [Source:MGI Symbol;Acc:MGI:109602]	843.422	0.0599986	0.0554157	0.0498624	0.433744
ENSMUSG00000039745	Htatip2	HIV-1 Tat interactive protein 2 [Source:MGI Symbol;Acc:MGI:1859271]	498.375	-0.0638854	0.100656	0.0500701	0.433744
ENSMUSG00000031848	Lsm4	LSM4 homolog, U6 small nuclear RNA and mRNA degradation associated [Source:MGI Symbol;Acc:MGI:1354692]	102.808	-0.0655956	0.11346	0.0500778	0.433744
ENSMUSG00000049723	Mmp12	matrix metallopeptidase 12 [Source:MGI Symbol;Acc:MGI:97005]	248.907	-0.0527829	0.159702	0.049801	0.433744
ENSMUSG00000022186	Oxct1	3-oxoacid CoA transferase 1 [Source:MGI Symbol;Acc:MGI:1914291]	91.9528	-0.067709	0.136702	0.0500713	0.433744
ENSMUSG00000020283	Pex13	peroxisomal biogenesis factor 13 [Source:MGI Symbol;Acc:MGI:1919379]	885.652	0.0598866	0.0522844	0.0498698	0.433744
ENSMUSG00000020329	Polrmt	polymerase (RNA) mitochondrial (DNA directed) [Source:MGI Symbol;Acc:MGI:1915843]	323.514	-0.0599576	0.0542352	0.0498751	0.433744
ENSMUSG00000107505	Stambp-ps1	STAM binding protein, pseudogene 1 [Source:MGI Symbol;Acc:MGI:5010194]	7.12008	0.0576312	0.160574	0.0500315	0.433744
ENSMUSG00000017548	Suz12	SUZ12 polycomb repressive complex 2 subunit [Source:MGI Symbol;Acc:MGI:1261758]	356.037	0.0601253	0.0608771	0.0499764	0.433744
ENSMUSG00000041828	Abca8a	ATP-binding cassette, sub-family A (ABC1), member 8a [Source:MGI Symbol;Acc:MGI:2386846]	1121.87	0.0666602	0.123198	0.0502298	0.433968
ENSMUSG00000033540	Idua	iduronidase, alpha-L [Source:MGI Symbol;Acc:MGI:96418]	115.686	-0.0601754	0.064059	0.0501812	0.433968
ENSMUSG00000066154	Mup3	major urinary protein 3 [Source:MGI Symbol;Acc:MGI:97235]	101828	0.0674662	0.13239	0.0501646	0.433968
ENSMUSG00000005886	Ncoa2	nuclear receptor coactivator 2 [Source:MGI Symbol;Acc:MGI:1276533]	626.635	0.061858	0.0851359	0.050214	0.433968
ENSMUSG00000039396	Neil3	nei like 3 (E. coli) [Source:MGI Symbol;Acc:MGI:2384588]	4.84488	-0.0588552	0.160263	0.0502684	0.434059
ENSMUSG00000020280	Pus10	pseudouridylate synthase 10 [Source:MGI Symbol;Acc:MGI:1921717]	315.383	0.0603833	0.0693166	0.050365	0.434651
ENSMUSG00000020609	Apob	apolipoprotein B [Source:MGI Symbol;Acc:MGI:88052]	72579.4	0.0618334	0.0857115	0.0504207	0.434686
ENSMUSG00000058163	Gm5431	predicted gene 5431 [Source:MGI Symbol;Acc:MGI:3645205]	17.6211	-0.0669522	0.147609	0.0504253	0.434686
ENSMUSG00000037816	Fbxw17	F-box and WD-40 domain protein 17 [Source:MGI Symbol;Acc:MGI:1923584]	31.9324	-0.067169	0.131526	0.0505572	0.435106
ENSMUSG00000039405	Prss23	protease, serine 23 [Source:MGI Symbol;Acc:MGI:1923703]	47.1707	-0.0674298	0.137654	0.0505167	0.435106
ENSMUSG00000024283	Wac	WW domain containing adaptor with coiled-coil [Source:MGI Symbol;Acc:MGI:2387357]	736.212	0.059901	0.0601184	0.0505583	0.435106
ENSMUSG00000027219	Slc28a2	solute carrier family 28 (sodium-coupled nucleoside transporter), member 2 [Source:MGI Symbol;Acc:MGI:1913105]	23.5705	-0.067087	0.144856	0.0506629	0.435763
ENSMUSG00000041741	Pde3a	phosphodiesterase 3A, cGMP inhibited [Source:MGI Symbol;Acc:MGI:1860764]	47.5685	-0.0667021	0.126445	0.0506949	0.435796
ENSMUSG00000025616	Usp16	ubiquitin specific peptidase 16 [Source:MGI Symbol;Acc:MGI:1921362]	525.733	0.0595419	0.0507856	0.0507762	0.436252
ENSMUSG00000029090	Adgra3	adhesion G protein-coupled receptor A3 [Source:MGI Symbol;Acc:MGI:1917943]	478.458	0.059826	0.0615769	0.0509093	0.436555
ENSMUSG00000068922	Msto1	misato 1, mitochondrial distribution and morphology regulator [Source:MGI Symbol;Acc:MGI:2385175]	88.143	-0.0607559	0.0771387	0.0509193	0.436555
ENSMUSG00000036057	Ptpn23	protein tyrosine phosphatase, non-receptor type 23 [Source:MGI Symbol;Acc:MGI:2144837]	322.57	-0.0608094	0.0776852	0.050907	0.436555
ENSMUSG00000019923	Zwint	ZW10 interactor [Source:MGI Symbol;Acc:MGI:1289227]	928.25	0.0593823	0.0489476	0.0509244	0.436555
ENSMUSG00000043013	Onecut1	one cut domain, family member 1 [Source:MGI Symbol;Acc:MGI:1196423]	151.219	0.044721	0.154473	0.0509786	0.43677
ENSMUSG00000059173	Pde1a	phosphodiesterase 1A, calmodulin-dependent [Source:MGI Symbol;Acc:MGI:1201792]	39.2093	-0.0654356	0.116167	0.051006	0.43677
ENSMUSG00000028763	Hspg2	perlecan (heparan sulfate proteoglycan 2) [Source:MGI Symbol;Acc:MGI:96257]	323.186	-0.0661471	0.123234	0.0511334	0.437489
ENSMUSG00000028796	Phc2	polyhomeotic 2 [Source:MGI Symbol;Acc:MGI:1860454]	410.512	-0.0600286	0.0684293	0.0511746	0.437489
ENSMUSG00000026584	Scyl3	SCY1-like 3 (S. cerevisiae) [Source:MGI Symbol;Acc:MGI:1921385]	323.378	0.0596705	0.0592899	0.0511748	0.437489
ENSMUSG00000114608	Gm36161	predicted gene, 36161 [Source:MGI Symbol;Acc:MGI:5595320]	6.90912	-0.0604369	0.158754	0.05124	0.43756
ENSMUSG00000033931	Rbm34	RNA binding motif protein 34 [Source:MGI Symbol;Acc:MGI:1098653]	145.475	0.0600294	0.0689417	0.0512504	0.43756
ENSMUSG00000036779	Tent4b	terminal nucleotidyltransferase 4B [Source:MGI Symbol;Acc:MGI:1917820]	556.77	0.0595342	0.0547811	0.051268	0.43756
ENSMUSG00000030766	Arhgap17	Rho GTPase activating protein 17 [Source:MGI Symbol;Acc:MGI:1917747]	227.901	-0.0601631	0.071497	0.0513164	0.437732
ENSMUSG00000078247	Airn	antisense Igf2r RNA [Source:MGI Symbol;Acc:MGI:1353471]	13.96	-0.0666215	0.144023	0.051391	0.438033
ENSMUSG00000061959	Ces1e	carboxylesterase 1E [Source:MGI Symbol;Acc:MGI:95432]	2883.87	0.0619748	0.0906212	0.0514083	0.438033
ENSMUSG00000013419	Zfp651	zinc finger protein 651 [Source:MGI Symbol;Acc:MGI:2670992]	18.9502	-0.0659414	0.148688	0.0514547	0.438186
ENSMUSG00000071226	Cecr2	CECR2, histone acetyl-lysine reader [Source:MGI Symbol;Acc:MGI:1923799]	286.43	0.0626512	0.0965237	0.0515313	0.438597
ENSMUSG00000028986	Klhl7	kelch-like 7 [Source:MGI Symbol;Acc:MGI:1196453]	203.244	0.0599888	0.0703755	0.0515881	0.43884
ENSMUSG00000032946	Rasgrp2	RAS, guanyl releasing protein 2 [Source:MGI Symbol;Acc:MGI:1333849]	127.588	-0.065759	0.122129	0.0516275	0.438933
ENSMUSG00000003541	Ier3	immediate early response 3 [Source:MGI Symbol;Acc:MGI:104814]	25.2816	-0.0664188	0.130405	0.0516732	0.439081
ENSMUSG00000000711	Rab5b	RAB5B, member RAS oncogene family [Source:MGI Symbol;Acc:MGI:105938]	1220.41	0.0595448	0.0633323	0.0518922	0.440625
ENSMUSG00000024797	Vps51	VPS51 GARP complex subunit [Source:MGI Symbol;Acc:MGI:1915755]	186.314	-0.0594254	0.0593795	0.0519216	0.440625
ENSMUSG00000029587	Zfp12	zinc finger protein 12 [Source:MGI Symbol;Acc:MGI:99157]	154.215	0.0594655	0.0612606	0.0519404	0.440625
ENSMUSG00000046058	Eid2	EP300 interacting inhibitor of differentiation 2 [Source:MGI Symbol;Acc:MGI:2681174]	6.01419	-0.0641464	0.152983	0.0520589	0.44076
ENSMUSG00000032135	Mcam	melanoma cell adhesion molecule [Source:MGI Symbol;Acc:MGI:1933966]	109.205	-0.0642692	0.111049	0.0520429	0.44076
ENSMUSG00000040550	Otud6b	OTU domain containing 6B [Source:MGI Symbol;Acc:MGI:1919451]	419.439	0.059708	0.0684827	0.0520567	0.44076
ENSMUSG00000000489	Pdgfb	platelet derived growth factor, B polypeptide [Source:MGI Symbol;Acc:MGI:97528]	28.7746	-0.0654721	0.121711	0.0520704	0.44076
ENSMUSG00000104394	Gm37254	predicted gene, 37254 [Source:MGI Symbol;Acc:MGI:5610482]	64.7094	0.0641811	0.110762	0.0521467	0.440923
ENSMUSG00000030824	Nucb1	nucleobindin 1 [Source:MGI Symbol;Acc:MGI:97388]	2340.25	-0.0578403	0.0418161	0.0521212	0.440923
ENSMUSG00000013787	Ehmt2	euchromatic histone lysine N-methyltransferase 2 [Source:MGI Symbol;Acc:MGI:2148922]	950.507	-0.0585169	0.0450318	0.0524053	0.441343
ENSMUSG00000113669	Gm36723	predicted gene, 36723 [Source:MGI Symbol;Acc:MGI:5595882]	12.1775	-0.0649606	0.149743	0.0523549	0.441343
ENSMUSG00000048938	Nr1h5	nuclear receptor subfamily 1, group H, member 5 [Source:MGI Symbol;Acc:MGI:3026618]	85.4364	-0.0625139	0.098166	0.0522838	0.441343
ENSMUSG00000031445	Proz	protein Z, vitamin K-dependent plasma glycoprotein [Source:MGI Symbol;Acc:MGI:1860488]	4968.04	0.0592218	0.0541187	0.0522294	0.441343
ENSMUSG00000001054	Rmnd5b	required for meiotic nuclear division 5 homolog B [Source:MGI Symbol;Acc:MGI:1913339]	202.028	-0.0595008	0.0671144	0.0524452	0.441343
ENSMUSG00000005846	Rsl1d1	ribosomal L1 domain containing 1 [Source:MGI Symbol;Acc:MGI:1913659]	640.113	0.059155	0.0530747	0.0523664	0.441343
ENSMUSG00000029596	Sdsl	serine dehydratase-like [Source:MGI Symbol;Acc:MGI:2182607]	155.153	-0.0630429	0.102948	0.0524527	0.441343
ENSMUSG00000039568	Ubald1	UBA-like domain containing 1 [Source:MGI Symbol;Acc:MGI:1916255]	293.678	-0.0604818	0.0801612	0.0522819	0.441343
ENSMUSG00000031370	Zrsr2	zinc finger (CCCH type), RNA binding motif and serine/arginine rich 2 [Source:MGI Symbol;Acc:MGI:103287]	140.887	-0.0592622	0.0599098	0.0524532	0.441343
ENSMUSG00000094222	Mup-ps6	major urinary protein, pseudogene 6 [Source:MGI Symbol;Acc:MGI:3647161]	8.18501	0.050752	0.157516	0.0524891	0.441405
ENSMUSG00000015702	Anxa9	annexin A9 [Source:MGI Symbol;Acc:MGI:1923711]	23.1978	-0.0659301	0.13113	0.0525578	0.441743
ENSMUSG00000037784	Dzip1l	DAZ interacting protein 1-like [Source:MGI Symbol;Acc:MGI:1919757]	19.6909	-0.0659819	0.132709	0.0525898	0.441772
ENSMUSG00000090021	Gm6493	predicted gene 6493 [Source:MGI Symbol;Acc:MGI:3644797]	25.0013	0.0659771	0.133892	0.0526639	0.442154
ENSMUSG00000015522	Arnt	aryl hydrocarbon receptor nuclear translocator [Source:MGI Symbol;Acc:MGI:88071]	559.409	0.0594694	0.0704739	0.0530104	0.442273
ENSMUSG00000039242	B3galnt2	UDP-GalNAc:betaGlcNAc beta 1,3-galactosaminyltransferase, polypeptide 2 [Source:MGI Symbol;Acc:MGI:2145517]	253.596	0.0591861	0.0613464	0.0527816	0.442273
ENSMUSG00000059714	Flot1	flotillin 1 [Source:MGI Symbol;Acc:MGI:1100500]	349.293	-0.0607744	0.0856356	0.0528982	0.442273
ENSMUSG00000027439	Gzf1	GDNF-inducible zinc finger protein 1 [Source:MGI Symbol;Acc:MGI:1921783]	717.854	0.059116	0.0604957	0.0529363	0.442273
ENSMUSG00000067873	Htatsf1	HIV TAT specific factor 1 [Source:MGI Symbol;Acc:MGI:1919709]	444.211	0.0582084	0.0442736	0.0530606	0.442273
ENSMUSG00000022108	Itm2b	integral membrane protein 2B [Source:MGI Symbol;Acc:MGI:1309517]	12712.7	-0.0587875	0.0485934	0.0529378	0.442273
ENSMUSG00000034041	Lyl1	lymphoblastomic leukemia 1 [Source:MGI Symbol;Acc:MGI:96891]	17.2849	-0.065756	0.135699	0.0530784	0.442273
ENSMUSG00000021413	Prpf4b	pre-mRNA processing factor 4B [Source:MGI Symbol;Acc:MGI:109584]	1000.84	0.0593265	0.0659577	0.0527978	0.442273
ENSMUSG00000052688	Rab7b	RAB7B, member RAS oncogene family [Source:MGI Symbol;Acc:MGI:2442295]	48.29	-0.0650779	0.146834	0.0529875	0.442273
ENSMUSG00000019822	Smpd2	sphingomyelin phosphodiesterase 2, neutral [Source:MGI Symbol;Acc:MGI:1278330]	496.778	-0.0590963	0.0600203	0.0529671	0.442273
ENSMUSG00000050359	Sprr1a	small proline-rich protein 1A [Source:MGI Symbol;Acc:MGI:106660]	18.1142	-0.0277267	0.137968	0.0530141	0.442273
ENSMUSG00000030782	Tgfb1i1	transforming growth factor beta 1 induced transcript 1 [Source:MGI Symbol;Acc:MGI:102784]	40.6017	-0.0654804	0.128181	0.0530305	0.442273
ENSMUSG00000056130	Ticam2	toll-like receptor adaptor molecule 2 [Source:MGI Symbol;Acc:MGI:3040056]	9.98649	-0.0657128	0.140369	0.0530283	0.442273
ENSMUSG00000054226	Tprkb	Tp53rk binding protein [Source:MGI Symbol;Acc:MGI:1917036]	1937.59	0.0599939	0.076737	0.0527651	0.442273
ENSMUSG00000041189	Chrnb1	cholinergic receptor, nicotinic, beta polypeptide 1 (muscle) [Source:MGI Symbol;Acc:MGI:87890]	14.8238	-0.065255	0.144816	0.0531558	0.442441
ENSMUSG00000052539	Magi3	membrane associated guanylate kinase, WW and PDZ domain containing 3 [Source:MGI Symbol;Acc:MGI:1923484]	363.574	0.0593284	0.068757	0.0531472	0.442441
ENSMUSG00000014599	Csf1	colony stimulating factor 1 (macrophage) [Source:MGI Symbol;Acc:MGI:1339753]	210.488	-0.0616873	0.0950038	0.0532553	0.442987
ENSMUSG00000036427	Gpi1	glucose phosphate isomerase 1 [Source:MGI Symbol;Acc:MGI:95797]	1914.47	-0.0594193	0.0712998	0.0532788	0.442987
ENSMUSG00000003380	Rabac1	Rab acceptor 1 (prenylated) [Source:MGI Symbol;Acc:MGI:1201692]	500.153	-0.061223	0.0915415	0.0533846	0.443629
ENSMUSG00000044551	9930012K11Rik	RIKEN cDNA 9930012K11 gene [Source:MGI Symbol;Acc:MGI:2145726]	7.87099	-0.062088	0.153811	0.0536843	0.445404
ENSMUSG00000030739	Myh14	myosin, heavy polypeptide 14 [Source:MGI Symbol;Acc:MGI:1919210]	297.609	-0.0590706	0.0672831	0.0536846	0.445404
ENSMUSG00000096954	None	None	53.7801	0.064862	0.145077	0.0536485	0.445404
ENSMUSG00000037325	Bbs7	Bardet-Biedl syndrome 7 (human) [Source:MGI Symbol;Acc:MGI:1918742]	64.723	-0.061057	0.0920141	0.0539	0.446353
ENSMUSG00000042489	Clspn	claspin [Source:MGI Symbol;Acc:MGI:2445153]	5.46343	-0.0612526	0.15465	0.0539107	0.446353
ENSMUSG00000022297	Fzd6	frizzled class receptor 6 [Source:MGI Symbol;Acc:MGI:108474]	16.2348	-0.0642887	0.146846	0.0540208	0.446353
ENSMUSG00000066324	Impad1	inositol monophosphatase domain containing 1 [Source:MGI Symbol;Acc:MGI:1915720]	700.673	0.0591655	0.0711803	0.0539578	0.446353
ENSMUSG00000033287	Kctd17	potassium channel tetramerisation domain containing 17 [Source:MGI Symbol;Acc:MGI:1920094]	106.16	-0.0649055	0.127282	0.0539412	0.446353
ENSMUSG00000097234	None	None	4.92573	-0.0570653	0.157354	0.0540454	0.446353
ENSMUSG00000022438	Parvb	parvin, beta [Source:MGI Symbol;Acc:MGI:2153063]	59.6979	-0.0632097	0.110535	0.0540588	0.446353
ENSMUSG00000055912	Tmem150a	transmembrane protein 150A [Source:MGI Symbol;Acc:MGI:2385244]	247.929	0.0646833	0.125019	0.0540495	0.446353
ENSMUSG00000046782	Ttc6	tetratricopeptide repeat domain 6 [Source:MGI Symbol;Acc:MGI:2684915]	28.817	0.0638394	0.115599	0.0539498	0.446353
ENSMUSG00000004665	Cnn2	calponin 2 [Source:MGI Symbol;Acc:MGI:105093]	110.184	-0.0624538	0.105568	0.0544033	0.446479
ENSMUSG00000035203	Epn1	epsin 1 [Source:MGI Symbol;Acc:MGI:1333763]	1905.73	-0.0583971	0.0484068	0.054317	0.446479
ENSMUSG00000007415	Gatad1	GATA zinc finger domain containing 1 [Source:MGI Symbol;Acc:MGI:1914460]	548.11	0.0578308	0.043917	0.0542609	0.446479
ENSMUSG00000064262	Gimap8	GTPase, IMAP family member 8 [Source:MGI Symbol;Acc:MGI:2685303]	86.0088	-0.0623232	0.103974	0.054269	0.446479
ENSMUSG00000082271	Gm12217	predicted gene 12217 [Source:MGI Symbol;Acc:MGI:3649337]	9.7745	0.0604416	0.154909	0.0544006	0.446479
ENSMUSG00000105879	Gm6204	predicted gene 6204 [Source:MGI Symbol;Acc:MGI:3649038]	25.8905	-0.0650644	0.135044	0.0541933	0.446479
ENSMUSG00000034613	Ppm1h	protein phosphatase 1H (PP2C domain containing) [Source:MGI Symbol;Acc:MGI:2442087]	75.251	-0.0613372	0.0956603	0.0542345	0.446479
ENSMUSG00000037166	Ppp1r14a	protein phosphatase 1, regulatory inhibitor subunit 14A [Source:MGI Symbol;Acc:MGI:1931139]	43.5017	-0.064828	0.139959	0.054401	0.446479
ENSMUSG00000024070	Prkd3	protein kinase D3 [Source:MGI Symbol;Acc:MGI:1922542]	3142.38	0.0589401	0.0693836	0.0543256	0.446479
ENSMUSG00000037593	Rskr	ribosomal protein S6 kinase related [Source:MGI Symbol;Acc:MGI:2652869]	5.78752	0.0577688	0.156782	0.0544204	0.446479
ENSMUSG00000022436	Sh3bp1	SH3-domain binding protein 1 [Source:MGI Symbol;Acc:MGI:104603]	13.9404	-0.064187	0.145995	0.0543698	0.446479
ENSMUSG00000039178	Tbc1d19	TBC1 domain family, member 19 [Source:MGI Symbol;Acc:MGI:1914499]	44.8468	-0.0628744	0.107923	0.0541106	0.446479
ENSMUSG00000090019	Gimap1	GTPase, IMAP family member 1 [Source:MGI Symbol;Acc:MGI:109368]	21.5367	-0.0647035	0.128653	0.0544506	0.446489
ENSMUSG00000029204	Rhoh	ras homolog family member H [Source:MGI Symbol;Acc:MGI:1921984]	13.9668	-0.0648085	0.13827	0.054545	0.446553
ENSMUSG00000034723	Tmx4	thioredoxin-related transmembrane protein 4 [Source:MGI Symbol;Acc:MGI:106558]	328.851	0.0613738	0.0970371	0.0545242	0.446553
ENSMUSG00000067430	Zfp763	zinc finger protein 763 [Source:MGI Symbol;Acc:MGI:1920701]	37.0536	0.0648761	0.134993	0.0545037	0.446553
ENSMUSG00000057880	Abat	4-aminobutyrate aminotransferase [Source:MGI Symbol;Acc:MGI:2443582]	5044.69	0.0586685	0.0652288	0.0546394	0.446755
ENSMUSG00000025156	Gps1	G protein pathway suppressor 1 [Source:MGI Symbol;Acc:MGI:2384801]	525.603	-0.0584285	0.0509463	0.0546684	0.446755
ENSMUSG00000040423	Rc3h1	RING CCCH (C3H) domains 1 [Source:MGI Symbol;Acc:MGI:2685397]	433.99	0.0602728	0.0878527	0.0546852	0.446755
ENSMUSG00000030469	Zfp719	zinc finger protein 719 [Source:MGI Symbol;Acc:MGI:2444708]	56.39	0.0612206	0.0960383	0.054606	0.446755
ENSMUSG00000097536	2610037D02Rik	RIKEN cDNA 2610037D02 gene [Source:MGI Symbol;Acc:MGI:1917290]	11.5983	0.0587067	0.155818	0.0548806	0.447174
ENSMUSG00000108709	4933431G14Rik	RIKEN cDNA 4933431G14 gene [Source:MGI Symbol;Acc:MGI:1918515]	69.8664	0.0598171	0.15438	0.0553028	0.447174
ENSMUSG00000006403	Adamts4	a disintegrin-like and metallopeptidase (reprolysin type) with thrombospondin type 1 motif, 4 [Source:MGI Symbol;Acc:MGI:1339949]	8.39901	-0.0523613	0.156478	0.0554231	0.447174
ENSMUSG00000030790	Adm	adrenomedullin [Source:MGI Symbol;Acc:MGI:108058]	29.1016	-0.0617151	0.102726	0.0552792	0.447174
ENSMUSG00000026617	Bpnt1	bisphosphate 3'-nucleotidase 1 [Source:MGI Symbol;Acc:MGI:1338800]	867.037	0.058279	0.0496495	0.0550235	0.447174
ENSMUSG00000062202	Btbd9	BTB (POZ) domain containing 9 [Source:MGI Symbol;Acc:MGI:1916625]	196.413	-0.0583175	0.06308	0.0555404	0.447174
ENSMUSG00000050812	Ecpas	Ecm29 proteasome adaptor and scaffold [Source:MGI Symbol;Acc:MGI:2140220]	1354.72	0.0580632	0.0464607	0.0549056	0.447174
ENSMUSG00000072974	Gm4787	predicted gene 4787 [Source:MGI Symbol;Acc:MGI:3646380]	7.59126	0.0633431	0.148332	0.0547962	0.447174
ENSMUSG00000022008	Gpalpp1	GPALPP motifs containing 1 [Source:MGI Symbol;Acc:MGI:1914717]	283.288	0.0584855	0.066238	0.0552767	0.447174
ENSMUSG00000024211	Grm8	glutamate receptor, metabotropic 8 [Source:MGI Symbol;Acc:MGI:1351345]	15.7543	0.0554803	0.15664	0.0553238	0.447174
ENSMUSG00000002319	Ipo4	importin 4 [Source:MGI Symbol;Acc:MGI:1923001]	237.592	-0.0588837	0.0735188	0.0551186	0.447174
ENSMUSG00000027223	Mapk8ip1	mitogen-activated protein kinase 8 interacting protein 1 [Source:MGI Symbol;Acc:MGI:1309464]	23.6396	-0.0642418	0.13713	0.05551	0.447174
ENSMUSG00000011008	Mcoln2	mucolipin 2 [Source:MGI Symbol;Acc:MGI:1915529]	21.8734	-0.0642327	0.126678	0.0550903	0.447174
ENSMUSG00000032491	Nradd	neurotrophin receptor associated death domain [Source:MGI Symbol;Acc:MGI:1914419]	9.79531	-0.0635827	0.146076	0.0551676	0.447174
ENSMUSG00000098290	Obox4-ps1	oocyte specific homeobox 4, pseudogene 1 [Source:MGI Symbol;Acc:MGI:5521014]	8.68395	0.0589296	0.155246	0.0552529	0.447174
ENSMUSG00000063931	Pepd	peptidase D [Source:MGI Symbol;Acc:MGI:97542]	634.474	-0.0582085	0.0518921	0.0555461	0.447174
ENSMUSG00000049940	Pgrmc2	progesterone receptor membrane component 2 [Source:MGI Symbol;Acc:MGI:1918054]	927.926	0.0583082	0.060283	0.0554422	0.447174
ENSMUSG00000063235	Ptpmt1	protein tyrosine phosphatase, mitochondrial 1 [Source:MGI Symbol;Acc:MGI:1913711]	10.995	-0.0430453	0.152007	0.0551054	0.447174
ENSMUSG00000025743	Sdc3	syndecan 3 [Source:MGI Symbol;Acc:MGI:1349163]	991.749	-0.0641992	0.127547	0.0552478	0.447174
ENSMUSG00000020823	Sec14l1	SEC14-like lipid binding 1 [Source:MGI Symbol;Acc:MGI:1921386]	190.901	-0.0594489	0.0802081	0.0549239	0.447174
ENSMUSG00000079614	Seh1l	SEH1-like (S. cerevisiae [Source:MGI Symbol;Acc:MGI:1919374]	541.466	0.0582668	0.0516903	0.0553215	0.447174
ENSMUSG00000022464	Slc38a4	solute carrier family 38, member 4 [Source:MGI Symbol;Acc:MGI:1916604]	15477.2	0.0586993	0.0695719	0.0550363	0.447174
ENSMUSG00000097195	Snhg5	small nucleolar RNA host gene 5 [Source:MGI Symbol;Acc:MGI:1919905]	75.5931	0.0603842	0.0905185	0.0551071	0.447174
ENSMUSG00000059540	Tcea2	transcription elongation factor A (SII), 2 [Source:MGI Symbol;Acc:MGI:107368]	19.7107	-0.0636617	0.122073	0.0555282	0.447174
ENSMUSG00000045917	Tmem268	transmembrane protein 268 [Source:MGI Symbol;Acc:MGI:1913920]	153.787	-0.0586248	0.0679398	0.0550479	0.447174
ENSMUSG00000004798	Ulk2	unc-51 like kinase 2 [Source:MGI Symbol;Acc:MGI:1352758]	1061.93	0.0583242	0.0605812	0.0554016	0.447174
ENSMUSG00000059263	Usp47	ubiquitin specific peptidase 47 [Source:MGI Symbol;Acc:MGI:1922246]	1440.35	0.0582767	0.0530355	0.0553721	0.447174
ENSMUSG00000052676	Zmat1	zinc finger, matrin type 1 [Source:MGI Symbol;Acc:MGI:2442284]	100.155	0.0604532	0.0904406	0.0549196	0.447174
ENSMUSG00000040782	Cop1	COP1, E3 ubiquitin ligase [Source:MGI Symbol;Acc:MGI:1347046]	704.607	0.0576969	0.0450583	0.0556029	0.447398
ENSMUSG00000073889	Il11ra1	interleukin 11 receptor, alpha chain 1 [Source:MGI Symbol;Acc:MGI:107426]	359.752	-0.0588707	0.0764149	0.0556786	0.447774
ENSMUSG00000032382	Snx1	sorting nexin 1 [Source:MGI Symbol;Acc:MGI:1928395]	301.94	-0.0581077	0.0505032	0.055779	0.448348
ENSMUSG00000036943	Rab8b	RAB8B, member RAS oncogene family [Source:MGI Symbol;Acc:MGI:2442982]	93.0171	-0.0635568	0.122882	0.0558564	0.448737
ENSMUSG00000045382	Cxcr4	chemokine (C-X-C motif) receptor 4 [Source:MGI Symbol;Acc:MGI:109563]	57.2091	-0.063948	0.138652	0.0558896	0.448746
ENSMUSG00000036893	Ehmt1	euchromatic histone methyltransferase 1 [Source:MGI Symbol;Acc:MGI:1924933]	418.048	0.0581431	0.0569811	0.0559155	0.448746
ENSMUSG00000046718	Bst2	bone marrow stromal cell antigen 2 [Source:MGI Symbol;Acc:MGI:1916800]	2092.11	-0.0606314	0.0959875	0.055971	0.448958
ENSMUSG00000035237	Lcat	lecithin cholesterol acyltransferase [Source:MGI Symbol;Acc:MGI:96755]	4662.02	0.0581087	0.0551247	0.0560137	0.449068
ENSMUSG00000043822	Adamtsl5	ADAMTS-like 5 [Source:MGI Symbol;Acc:MGI:1913798]	16.9959	-0.0633139	0.143913	0.0560735	0.449314
ENSMUSG00000035711	Dok3	docking protein 3 [Source:MGI Symbol;Acc:MGI:1351490]	49.6055	-0.0629577	0.117787	0.0561654	0.449818
ENSMUSG00000037542	Aldh8a1	aldehyde dehydrogenase 8 family, member A1 [Source:MGI Symbol;Acc:MGI:2653900]	4552.12	0.055422	0.0383678	0.0565118	0.450517
ENSMUSG00000049265	Kcnk3	potassium channel, subfamily K, member 3 [Source:MGI Symbol;Acc:MGI:1100509]	5.64314	0.0476552	0.154353	0.0565095	0.450517
ENSMUSG00000024294	Mib1	mindbomb E3 ubiquitin protein ligase 1 [Source:MGI Symbol;Acc:MGI:2443157]	1018.91	0.0592864	0.0844746	0.0563295	0.450517
ENSMUSG00000022146	Osmr	oncostatin M receptor [Source:MGI Symbol;Acc:MGI:1330819]	88.8501	-0.0634879	0.126347	0.0564395	0.450517
ENSMUSG00000025812	Pard3	par-3 family cell polarity regulator [Source:MGI Symbol;Acc:MGI:2135608]	990.755	0.0579119	0.0494781	0.05636	0.450517
ENSMUSG00000019254	Ppp1r12c	protein phosphatase 1, regulatory subunit 12C [Source:MGI Symbol;Acc:MGI:1924258]	444.732	-0.0579636	0.0546249	0.0565112	0.450517
ENSMUSG00000038658	Ric1	RAB6A GEF complex partner 1 [Source:MGI Symbol;Acc:MGI:1924893]	442.341	0.0587576	0.0780216	0.0563013	0.450517
ENSMUSG00000024943	Smc5	structural maintenance of chromosomes 5 [Source:MGI Symbol;Acc:MGI:2385088]	353.296	0.0580031	0.0550411	0.0563775	0.450517
ENSMUSG00000026854	Usp20	ubiquitin specific peptidase 20 [Source:MGI Symbol;Acc:MGI:1921520]	136.886	-0.0590132	0.0822098	0.056515	0.450517
ENSMUSG00000066441	Rdh11	retinol dehydrogenase 11 [Source:MGI Symbol;Acc:MGI:102581]	574.291	0.0636277	0.134704	0.05661	0.45081
ENSMUSG00000023004	Tuba1b	tubulin, alpha 1B [Source:MGI Symbol;Acc:MGI:107804]	154.897	-0.0634779	0.12782	0.0566049	0.45081
ENSMUSG00000026235	Epha4	Eph receptor A4 [Source:MGI Symbol;Acc:MGI:98277]	4.69898	-0.0558856	0.155431	0.0567212	0.451039
ENSMUSG00000050312	Nsun3	NOL1/NOP2/Sun domain family member 3 [Source:MGI Symbol;Acc:MGI:2146565]	182.388	0.0585637	0.0775007	0.0567278	0.451039
ENSMUSG00000050010	Shisa3	shisa family member 3 [Source:MGI Symbol;Acc:MGI:3041225]	8.46958	-0.0592572	0.153027	0.0568083	0.451039
ENSMUSG00000027579	Srms	src-related kinase lacking C-terminal regulatory tyrosine and N-terminal myristylation sites [Source:MGI Symbol;Acc:MGI:101865]	8.83076	0.0529226	0.155769	0.0567253	0.451039
ENSMUSG00000020770	Unk	unkempt family zinc finger [Source:MGI Symbol;Acc:MGI:2442456]	161.97	-0.0579818	0.0665135	0.0568138	0.451039
ENSMUSG00000039671	Zmynd8	zinc finger, MYND-type containing 8 [Source:MGI Symbol;Acc:MGI:1918025]	504.889	-0.057974	0.0657647	0.0567765	0.451039
ENSMUSG00000107086	Gm43808	predicted gene 43808 [Source:MGI Symbol;Acc:MGI:5663945]	5.53782	-0.0512924	0.155451	0.0568896	0.451295
ENSMUSG00000000359	Rem1	rad and gem related GTP binding protein 1 [Source:MGI Symbol;Acc:MGI:1097696]	12.3909	-0.0629094	0.142821	0.0569043	0.451295
ENSMUSG00000002343	Armc6	armadillo repeat containing 6 [Source:MGI Symbol;Acc:MGI:1924063]	54.6871	-0.0589218	0.0832819	0.0570017	0.451604
ENSMUSG00000064023	Klk8	kallikrein related-peptidase 8 [Source:MGI Symbol;Acc:MGI:1343327]	4.84818	-0.0477774	0.154211	0.0569989	0.451604
ENSMUSG00000056413	Adap1	ArfGAP with dual PH domains 1 [Source:MGI Symbol;Acc:MGI:2442201]	29.5655	-0.0633131	0.135139	0.0571409	0.452476
ENSMUSG00000107198	Gm19619	predicted gene, 19619 [Source:MGI Symbol;Acc:MGI:5011804]	126.685	-0.0632905	0.132403	0.0571979	0.452695
ENSMUSG00000031901	Dus2	dihydrouridine synthase 2 [Source:MGI Symbol;Acc:MGI:1913619]	113.459	-0.058343	0.0776628	0.057368	0.453192
ENSMUSG00000015214	Mtmr1	myotubularin related protein 1 [Source:MGI Symbol;Acc:MGI:1858271]	479.131	0.057733	0.0557096	0.057315	0.453192
ENSMUSG00000033059	Pygb	brain glycogen phosphorylase [Source:MGI Symbol;Acc:MGI:97828]	72.1224	-0.0619054	0.112845	0.0573437	0.453192
ENSMUSG00000024927	Rela	v-rel reticuloendotheliosis viral oncogene homolog A (avian) [Source:MGI Symbol;Acc:MGI:103290]	659.448	-0.057707	0.055563	0.0574072	0.453192
ENSMUSG00000059013	Sh2d3c	SH2 domain containing 3C [Source:MGI Symbol;Acc:MGI:1351631]	108.964	-0.0582737	0.0767854	0.0573948	0.453192
ENSMUSG00000004530	Coro1c	coronin, actin binding protein 1C [Source:MGI Symbol;Acc:MGI:1345964]	234.556	-0.0582623	0.078117	0.0576801	0.454649
ENSMUSG00000047945	Marcksl1	MARCKS-like 1 [Source:MGI Symbol;Acc:MGI:97143]	168.023	-0.0613708	0.109182	0.0576751	0.454649
ENSMUSG00000036323	Srp72	signal recognition particle 72 [Source:MGI Symbol;Acc:MGI:1333795]	1350.33	0.0572541	0.0454853	0.057635	0.454649
ENSMUSG00000026003	Acadl	acyl-Coenzyme A dehydrogenase, long-chain [Source:MGI Symbol;Acc:MGI:87866]	3449.21	0.0574008	0.0505845	0.0584344	0.454663
ENSMUSG00000072949	Acot1	acyl-CoA thioesterase 1 [Source:MGI Symbol;Acc:MGI:1349396]	702.989	0.0579047	0.15285	0.0581086	0.454663
ENSMUSG00000018796	Acsl1	acyl-CoA synthetase long-chain family member 1 [Source:MGI Symbol;Acc:MGI:102797]	20101.1	0.0622978	0.120747	0.0580277	0.454663
ENSMUSG00000061577	Adgrg5	adhesion G protein-coupled receptor G5 [Source:MGI Symbol;Acc:MGI:2685955]	6.791	-0.0599733	0.150486	0.0578143	0.454663
ENSMUSG00000051853	Arf3	ADP-ribosylation factor 3 [Source:MGI Symbol;Acc:MGI:99432]	832.136	-0.0572253	0.0490768	0.0589376	0.454663
ENSMUSG00000037148	Arhgap10	Rho GTPase activating protein 10 [Source:MGI Symbol;Acc:MGI:1925764]	55.6135	-0.0620815	0.123218	0.058819	0.454663
ENSMUSG00000023027	Atf1	activating transcription factor 1 [Source:MGI Symbol;Acc:MGI:1298366]	329.446	0.0574383	0.070001	0.0588004	0.454663
ENSMUSG00000084915	C230037L18Rik	RIKEN cDNA C230037L18 gene [Source:MGI Symbol;Acc:MGI:3697701]	13.9595	-0.0620432	0.138909	0.0589667	0.454663
ENSMUSG00000015189	Casd1	CAS1 domain containing 1 [Source:MGI Symbol;Acc:MGI:2384865]	385.907	0.0574234	0.0620228	0.0583371	0.454663
ENSMUSG00000079227	Ccr5	chemokine (C-C motif) receptor 5 [Source:MGI Symbol;Acc:MGI:107182]	106.094	-0.0618328	0.115833	0.0581237	0.454663
ENSMUSG00000026361	Cdc73	cell division cycle 73, Paf1/RNA polymerase II complex component [Source:MGI Symbol;Acc:MGI:2384876]	299.429	0.0577476	0.0778331	0.0590725	0.454663
ENSMUSG00000064284	Cdpf1	cysteine rich, DPF motif domain containing 1 [Source:MGI Symbol;Acc:MGI:1919605]	67.4538	-0.0590261	0.0908789	0.0585892	0.454663
ENSMUSG00000006782	Cnp	2',3'-cyclic nucleotide 3' phosphodiesterase [Source:MGI Symbol;Acc:MGI:88437]	167.944	-0.0601712	0.0991273	0.0579024	0.454663
ENSMUSG00000027206	Cops2	COP9 signalosome subunit 2 [Source:MGI Symbol;Acc:MGI:1330276]	909.963	0.0570743	0.0656922	0.0595846	0.454663
ENSMUSG00000037373	Ctbp1	C-terminal binding protein 1 [Source:MGI Symbol;Acc:MGI:1201685]	588.917	-0.0571385	0.0490926	0.0592823	0.454663
ENSMUSG00000044258	Ctla2a	cytotoxic T lymphocyte-associated protein 2 alpha [Source:MGI Symbol;Acc:MGI:88554]	25.451	-0.0618146	0.121203	0.0590909	0.454663
ENSMUSG00000049482	Ctu2	cytosolic thiouridylase subunit 2 [Source:MGI Symbol;Acc:MGI:1914215]	119.748	-0.0572155	0.0698509	0.0594632	0.454663
ENSMUSG00000078794	Dact3	dishevelled-binding antagonist of beta-catenin 3 [Source:MGI Symbol;Acc:MGI:3654828]	7.73408	-0.0580825	0.15225	0.0584606	0.454663
ENSMUSG00000017734	Dbndd2	dysbindin (dystrobrevin binding protein 1) domain containing 2 [Source:MGI Symbol;Acc:MGI:106562]	8.88578	-0.0607604	0.144255	0.0597009	0.454663
ENSMUSG00000035910	Dcdc2a	doublecortin domain containing 2a [Source:MGI Symbol;Acc:MGI:2652818]	50.6349	-0.0626081	0.134482	0.0583928	0.454663
ENSMUSG00000029131	Dnajb6	DnaJ heat shock protein family (Hsp40) member B6 [Source:MGI Symbol;Acc:MGI:1344381]	659.48	0.0575939	0.0689732	0.0582203	0.454663
ENSMUSG00000038009	Dnajc22	DnaJ heat shock protein family (Hsp40) member C22 [Source:MGI Symbol;Acc:MGI:1920028]	1410.09	0.0573484	0.0473837	0.058056	0.454663
ENSMUSG00000022639	Dubr	Dppa2 upstream binding RNA [Source:MGI Symbol;Acc:MGI:1915440]	21.9672	-0.062017	0.125387	0.059193	0.454663
ENSMUSG00000027809	Etfdh	electron transferring flavoprotein, dehydrogenase [Source:MGI Symbol;Acc:MGI:106100]	4895.1	0.0572923	0.0694976	0.0591917	0.454663
ENSMUSG00000034584	Exph5	exophilin 5 [Source:MGI Symbol;Acc:MGI:2443248]	189.718	0.0618153	0.126116	0.0596616	0.454663
ENSMUSG00000078122	F630028O10Rik	RIKEN cDNA F630028O10 gene [Source:MGI Symbol;Acc:MGI:3641813]	19.448	-0.0619012	0.136045	0.059543	0.454663
ENSMUSG00000060568	Fam78b	family with sequence similarity 78, member B [Source:MGI Symbol;Acc:MGI:2443050]	4.65495	-0.0536174	0.154812	0.058161	0.454663
ENSMUSG00000027086	Fastkd1	FAST kinase domains 1 [Source:MGI Symbol;Acc:MGI:2444596]	386.882	0.0571267	0.0630268	0.059325	0.454663
ENSMUSG00000021065	Fut8	fucosyltransferase 8 [Source:MGI Symbol;Acc:MGI:1858901]	76.6267	-0.0572021	0.0700127	0.0595208	0.454663
ENSMUSG00000015291	Gdi1	guanosine diphosphate (GDP) dissociation inhibitor 1 [Source:MGI Symbol;Acc:MGI:99846]	966.39	-0.0543523	0.03769	0.0597958	0.454663
ENSMUSG00000027573	Gid8	GID complex subunit 8 [Source:MGI Symbol;Acc:MGI:1923675]	531.981	0.0566116	0.0430789	0.0585422	0.454663
ENSMUSG00000085995	Gm2788	predicted gene 2788 [Source:MGI Symbol;Acc:MGI:3780956]	513.905	0.0625905	0.126617	0.058182	0.454663
ENSMUSG00000109703	Gm45299	predicted gene 45299 [Source:MGI Symbol;Acc:MGI:5791135]	15.5993	0.0593285	0.148517	0.0597118	0.454663
ENSMUSG00000111325	Gm47140	predicted gene, 47140 [Source:MGI Symbol;Acc:MGI:6095900]	28.5821	0.0615343	0.140678	0.0594855	0.454663
ENSMUSG00000047875	Gpr157	G protein-coupled receptor 157 [Source:MGI Symbol;Acc:MGI:2442046]	68.1642	-0.0603415	0.103596	0.0586549	0.454663
ENSMUSG00000078851	H2aw	H2A.W histone [Source:MGI Symbol;Acc:MGI:2448458]	13.004	-0.0625745	0.137384	0.0582613	0.454663
[truncated: 18,692 more rows]
