# Supplementary material for: Gut microbiome-derived glycine lipids are diet-dependent modulators of hepatic injury and atherosclerosis
Source: J Lipid Res. 2022 Mar 10;63(4):100192. doi: 10.1016/j.jlr.2022.100192 (PMC9020096; doi:10.1016/j.jlr.2022.100192)
Supplement: Supplemental Table S4 [file mmc3.xlsx]

## Sheet: gProfiler_mmusculus_10-20-2021_
Table S4. Gene Ontology for Biological Process and KEGG Pathways - Top 187 Differentially Expressed Genes - HFD-L654 vs. HFD-Vehicle
source	term_name	term_id	adjusted_p_value	negative_log10_of_adjusted_p_value	term_size	query_size	intersection_size	effective_domain_size	intersections
GO:BP	extracellular matrix organization	GO:0030198	2.17905e-17	16.6617	280	181	28	18908	COL1A1,COL1A2,COL3A1,CCDC80,MMP2,ADAMTS2,LOXL2,EMILIN1,P3H4,SERPINH1,DDR1,COL5A2,ADAMTS10,COL5A1,CRTAP,PHLDB1,ANXA2,TGFBI,DPT,POSTN,FBLN5,FSCN1,ADAMTS14,MMP13,LOXL3,EFEMP2,LAMB1,COL16A1
GO:BP	extracellular structure organization	GO:0043062	2.40108e-17	16.6196	281	181	28	18908	COL1A1,COL1A2,COL3A1,CCDC80,MMP2,ADAMTS2,LOXL2,EMILIN1,P3H4,SERPINH1,DDR1,COL5A2,ADAMTS10,COL5A1,CRTAP,PHLDB1,ANXA2,TGFBI,DPT,POSTN,FBLN5,FSCN1,ADAMTS14,MMP13,LOXL3,EFEMP2,LAMB1,COL16A1
GO:BP	external encapsulating structure organization	GO:0045229	2.40108e-17	16.6196	281	181	28	18908	COL1A1,COL1A2,COL3A1,CCDC80,MMP2,ADAMTS2,LOXL2,EMILIN1,P3H4,SERPINH1,DDR1,COL5A2,ADAMTS10,COL5A1,CRTAP,PHLDB1,ANXA2,TGFBI,DPT,POSTN,FBLN5,FSCN1,ADAMTS14,MMP13,LOXL3,EFEMP2,LAMB1,COL16A1
GO:BP	collagen fibril organization	GO:0030199	2.48953e-17	16.6039	54	170	16	18908	COL1A1,COL1A2,COL3A1,ADAMTS2,LOXL2,EMILIN1,P3H4,SERPINH1,COL5A2,COL5A1,CRTAP,ANXA2,DPT,ADAMTS14,LOXL3,EFEMP2
GO:BP	collagen metabolic process	GO:0032963	2.99746e-13	12.5232	103	152	16	18908	COL1A1,COL1A2,MMP2,MRC2,EMILIN1,P3H4,RCN3,SERPINH1,COL5A1,CTSK,CTSB,P3H3,PDGFRB,CYGB,PRKCD,MMP13
GO:BP	supramolecular fiber organization	GO:0097435	2.29212e-08	7.63976	687	179	29	18908	COL1A1,COL1A2,COL3A1,ADAMTS2,LOXL2,EMILIN1,P3H4,SERPINH1,COL5A2,COL5A1,FES,CRTAP,DBN1,PPP1R9B,CORO1A,ANXA2,DPT,FBLN5,PDGFRB,ARPC1B,FSCN1,PRKCD,ADAMTS14,MICALL2,TMSB10,ARHGAP25,LOXL3,EFEMP2,TRPV4
GO:BP	cellular response to amino acid stimulus	GO:0071230	1.99793e-07	6.69942	63	4	4	18908	COL1A1,COL1A2,COL3A1,COL6A1
GO:BP	collagen biosynthetic process	GO:0032964	2.60888e-07	6.58355	58	125	9	18908	COL1A1,EMILIN1,P3H4,RCN3,SERPINH1,COL5A1,P3H3,PDGFRB,CYGB
GO:BP	cellular response to acid chemical	GO:0071229	2.73155e-07	6.56359	68	4	4	18908	COL1A1,COL1A2,COL3A1,COL6A1
GO:BP	response to amino acid	GO:0043200	4.53905e-07	6.34304	77	4	4	18908	COL1A1,COL1A2,COL3A1,COL6A1
GO:BP	regulation of cell adhesion	GO:0030155	7.04987e-07	6.15182	683	181	27	18908	COL1A1,CCDC80,MMP2,EMILIN1,MAPK7,DDR1,CD63,H2-AA,H2-AB1,CD74,FES,DBN1,LAPTM5,ADAM8,CORO1A,ZC3H12A,LCK,CCR2,POSTN,PRKCD,FOXJ1,LOXL3,EFEMP2,LAMB1,TRPV4,MDK,COL16A1
GO:BP	response to acid chemical	GO:0001101	7.82144e-07	6.10671	88	4	4	18908	COL1A1,COL1A2,COL3A1,COL6A1
GO:BP	negative regulation of cell adhesion	GO:0007162	1.68743e-05	4.77277	276	180	16	18908	COL1A1,MMP2,MAPK7,H2-AA,H2-AB1,CD74,LAPTM5,ADAM8,ZC3H12A,POSTN,PRKCD,FOXJ1,LOXL3,LAMB1,TRPV4,MDK
GO:BP	cell-substrate adhesion	GO:0031589	0.000163545	3.78636	323	181	16	18908	COL1A1,COL3A1,CCDC80,EMILIN1,DDR1,CD63,DBN1,ADAM8,CORO1A,PARVG,POSTN,MICALL2,EFEMP2,LAMB1,MDK,COL16A1
GO:BP	response to oxidative stress	GO:0006979	0.000253168	3.59659	362	167	16	18908	PSAP,MMP2,ATP13A2,MAPK7,SOD3,ZC3H12A,LCK,FBLN5,PDGFRB,ALDH3B1,CYGB,PRKCD,SELENON,PYCR1,UCP2,SPHK1
GO:BP	negative regulation of cell-cell adhesion	GO:0022408	0.000283936	3.54678	180	180	12	18908	MAPK7,H2-AA,H2-AB1,CD74,LAPTM5,ADAM8,ZC3H12A,PRKCD,FOXJ1,LOXL3,TRPV4,MDK
GO:BP	skin morphogenesis	GO:0043589	0.00054946	3.26006	11	2	2	18908	COL1A1,COL1A2
GO:BP	skin development	GO:0043588	0.000565037	3.24792	232	13	5	18908	COL1A1,COL1A2,COL3A1,PSAP,ADAMTS2
GO:BP	cellular response to oxidative stress	GO:0034599	0.000635303	3.19702	250	167	13	18908	PSAP,MMP2,ATP13A2,MAPK7,SOD3,ZC3H12A,FBLN5,PDGFRB,ALDH3B1,PRKCD,SELENON,PYCR1,SPHK1
GO:BP	cellular response to organonitrogen compound	GO:0071417	0.000679055	3.1681	471	4	4	18908	COL1A1,COL1A2,COL3A1,COL6A1
GO:BP	response to reactive oxygen species	GO:0000302	0.000760526	3.11889	174	167	11	18908	PSAP,MMP2,MAPK7,SOD3,LCK,FBLN5,PDGFRB,PRKCD,PYCR1,UCP2,SPHK1
GO:BP	negative regulation of cell activation	GO:0050866	0.00093447	3.02943	201	180	12	18908	EMILIN1,H2-AA,H2-AB1,CD74,LAPTM5,ZC3H12A,CCR2,CYGB,PRKCD,FOXJ1,LOXL3,MDK
GO:BP	cellular response to nitrogen compound	GO:1901699	0.00114922	2.9396	537	4	4	18908	COL1A1,COL1A2,COL3A1,COL6A1
GO:BP	cellular response to chemical stress	GO:0062197	0.00127866	2.89324	290	179	14	18908	PSAP,MMP2,ATP13A2,MAPK7,SOD3,ZC3H12A,FBLN5,PDGFRB,ALDH3B1,PRKCD,SELENON,PYCR1,SPHK1,TRPV4
GO:BP	blood vessel development	GO:0001568	0.00193934	2.71235	668	120	17	18908	COL1A1,COL1A2,COL3A1,MMP2,LOXL2,EMILIN1,MAPK7,SPARC,DCN,COL5A1,ADAM8,THBS2,ZC3H12A,ANXA2,CCR2,FBLN5,PDGFRB
GO:BP	response to inorganic substance	GO:0010035	0.00257929	2.5885	431	167	16	18908	PSAP,MMP2,LOXL2,ATP13A2,MAPK7,SOD3,TCIRG1,ZC3H12A,LCK,DLG4,FBLN5,PDGFRB,PRKCD,PYCR1,UCP2,SPHK1
GO:BP	mononuclear cell differentiation	GO:1903131	0.00266253	2.57471	435	186	17	18908	PSAP,H2-AA,H2-AB1,CD74,TCIRG1,FES,ADAM8,IRF8,ZC3H12A,LCK,CCR2,FOXJ1,CMTM7,LOXL3,MDK,TMEM176B,UBD
GO:BP	regulation of locomotion	GO:0040012	0.00310456	2.508	970	180	26	18908	COL1A1,COL3A1,MMP2,EMILIN1,CFAP69,CD63,SPARC,CD74,DCN,FES,DBN1,ADAM8,CORO1A,ZC3H12A,ARHGDIA,CCR2,POSTN,IFITM1,PDGFRB,CYGB,IGSF10,TMSB10,SPHK1,LAMB1,TRPV4,MDK
GO:BP	vasculature development	GO:0001944	0.00332589	2.47809	695	120	17	18908	COL1A1,COL1A2,COL3A1,MMP2,LOXL2,EMILIN1,MAPK7,SPARC,DCN,COL5A1,ADAM8,THBS2,ZC3H12A,ANXA2,CCR2,FBLN5,PDGFRB
GO:BP	antigen processing and presentation of exogenous peptide antigen via MHC class II	GO:0019886	0.00341935	2.46606	11	44	3	18908	H2-AA,H2-AB1,CD74
GO:BP	collagen catabolic process	GO:0030574	0.00342065	2.46589	29	59	4	18908	MMP2,MRC2,CTSK,CTSB
GO:BP	regulation of cell motility	GO:2000145	0.00409243	2.38802	922	180	25	18908	COL1A1,COL3A1,MMP2,EMILIN1,CFAP69,CD63,SPARC,CD74,DCN,FES,ADAM8,CORO1A,ZC3H12A,ARHGDIA,CCR2,POSTN,IFITM1,PDGFRB,CYGB,IGSF10,TMSB10,SPHK1,LAMB1,TRPV4,MDK
GO:BP	extracellular matrix assembly	GO:0085029	0.00423666	2.37298	42	176	6	18908	COL1A2,EMILIN1,PHLDB1,FBLN5,EFEMP2,LAMB1
GO:BP	response to organonitrogen compound	GO:0010243	0.00436325	2.36019	749	4	4	18908	COL1A1,COL1A2,COL3A1,COL6A1
GO:BP	cellular response to reactive oxygen species	GO:0034614	0.00502207	2.29912	133	167	9	18908	PSAP,MMP2,MAPK7,SOD3,FBLN5,PDGFRB,PRKCD,PYCR1,SPHK1
GO:BP	negative regulation of leukocyte cell-cell adhesion	GO:1903038	0.00520639	2.28346	124	180	9	18908	H2-AA,H2-AB1,CD74,LAPTM5,ADAM8,ZC3H12A,FOXJ1,LOXL3,MDK
GO:BP	antigen processing and presentation	GO:0019882	0.00724187	2.14015	101	79	6	18908	PSAP,H2-AA,H2-AB1,CD74,H2-M2,H2-D1
GO:BP	response to nitrogen compound	GO:1901698	0.00748593	2.12575	857	4	4	18908	COL1A1,COL1A2,COL3A1,COL6A1
GO:BP	antigen processing and presentation of peptide antigen	GO:0048002	0.00839256	2.07611	59	79	5	18908	H2-AA,H2-AB1,CD74,H2-M2,H2-D1
GO:BP	connective tissue development	GO:0061448	0.00958544	2.01839	247	183	12	18908	COL1A1,LOXL2,SERPINH1,COL5A1,CTSK,BGN,PDGFRB,FRZB,MMP13,TRPV4,MDK,PTH1R
GO:BP	direct ossification	GO:0036072	0.00987635	2.0054	6	12	2	18908	COL1A1,MMP2
GO:BP	intramembranous ossification	GO:0001957	0.00987635	2.0054	6	12	2	18908	COL1A1,MMP2
GO:BP	antigen processing and presentation of peptide antigen via MHC class II	GO:0002495	0.0115111	1.93888	16	44	3	18908	H2-AA,H2-AB1,CD74
GO:BP	response to cytokine	GO:0034097	0.0120459	1.91916	793	116	17	18908	COL3A1,MAPK7,H2-AA,CSF2RA,H2-AB1,DOK1,CD74,PCOLCE,TCIRG1,DBN1,LAPTM5,GPR35,IRF8,CORO1A,ZC3H12A,CCR2,IFITM1
GO:BP	antigen processing and presentation of peptide or polysaccharide antigen via MHC class II	GO:0002504	0.013955	1.85527	17	44	3	18908	H2-AA,H2-AB1,CD74
GO:BP	regulation of cell-cell adhesion	GO:0022407	0.0144097	1.84134	405	180	15	18908	MAPK7,H2-AA,H2-AB1,CD74,LAPTM5,ADAM8,CORO1A,ZC3H12A,LCK,CCR2,PRKCD,FOXJ1,LOXL3,TRPV4,MDK
GO:BP	regulation of cell migration	GO:0030334	0.0166246	1.77925	871	180	23	18908	COL1A1,COL3A1,MMP2,EMILIN1,CD63,SPARC,CD74,DCN,ADAM8,CORO1A,ZC3H12A,ARHGDIA,CCR2,POSTN,IFITM1,PDGFRB,CYGB,IGSF10,TMSB10,SPHK1,LAMB1,TRPV4,MDK
GO:BP	cartilage development	GO:0051216	0.0176949	1.75215	179	183	10	18908	COL1A1,LOXL2,SERPINH1,CTSK,BGN,FRZB,MMP13,TRPV4,MDK,PTH1R
GO:BP	regulation of T cell differentiation	GO:0045580	0.0177278	1.75134	144	180	9	18908	H2-AA,CD74,ADAM8,ZC3H12A,LCK,CCR2,FOXJ1,LOXL3,MDK
GO:BP	response to hydrogen peroxide	GO:0042542	0.0190868	1.71927	119	167	8	18908	PSAP,MMP2,MAPK7,LCK,PDGFRB,PRKCD,PYCR1,SPHK1
GO:BP	leukocyte differentiation	GO:0002521	0.0202214	1.69419	561	186	18	18908	PSAP,H2-AA,H2-AB1,CD74,TCIRG1,FES,ADAM8,IRF8,ZC3H12A,LCK,ANXA2,CCR2,FOXJ1,CMTM7,LOXL3,MDK,TMEM176B,UBD
GO:BP	regulation of anatomical structure morphogenesis	GO:0022603	0.0213894	1.6698	902	118	18	18908	TRPV2,EMILIN1,MAPK7,SPARC,DCN,FES,DBN1,PHLDB1,THBS2,CORO1A,ZC3H12A,DLG4,ARHGDIA,CCR2,POSTN,WTIP,FBLN5,RASAL1
GO:BP	negative regulation of T cell activation	GO:0050868	0.0225301	1.64724	113	180	8	18908	H2-AA,H2-AB1,CD74,LAPTM5,ZC3H12A,FOXJ1,LOXL3,MDK
GO:BP	antigen processing and presentation of exogenous peptide antigen	GO:0002478	0.0232813	1.63299	20	44	3	18908	H2-AA,H2-AB1,CD74
GO:BP	protein catabolic process in the vacuole	GO:0007039	0.0259908	1.58518	17	54	3	18908	PSAP,ATP13A2,TCIRG1
GO:BP	skeletal system development	GO:0001501	0.0276169	1.55883	479	33	7	18908	COL1A1,COL1A2,MMP2,LOXL2,SERPINH1,COL5A2,SPARC
GO:BP	positive regulation of cell adhesion	GO:0045785	0.0356895	1.44746	408	107	11	18908	CCDC80,EMILIN1,CD63,H2-AA,H2-AB1,CD74,DBN1,ADAM8,CORO1A,LCK,CCR2
GO:BP	bone trabecula formation	GO:0060346	0.0361495	1.4419	11	12	2	18908	COL1A1,MMP2
GO:BP	lymphocyte differentiation	GO:0030098	0.0412131	1.38497	390	180	14	18908	PSAP,H2-AA,H2-AB1,CD74,TCIRG1,ADAM8,IRF8,ZC3H12A,LCK,CCR2,FOXJ1,CMTM7,LOXL3,MDK
GO:BP	regulation of leukocyte cell-cell adhesion	GO:1903037	0.0496202	1.30434	296	180	12	18908	H2-AA,H2-AB1,CD74,LAPTM5,ADAM8,CORO1A,ZC3H12A,LCK,CCR2,FOXJ1,LOXL3,MDK
KEGG	Phagosome	KEGG:04145	4.5103e-07	6.34579	173	97	14	8790	H2-EB1,MRC2,H2-DMB1,H2-AA,H2-AB1,COLEC11,H2-DMA,H2-M2,TCIRG1,H2-D1,THBS2,CORO1A,CYBA,ITGB5
KEGG	Protein digestion and absorption	KEGG:04974	1.86181e-06	5.73006	108	4	4	8790	COL1A1,COL1A2,COL3A1,COL6A1
KEGG	Antigen processing and presentation	KEGG:04612	3.57963e-06	5.44616	82	79	9	8790	H2-EB1,H2-DMB1,H2-AA,H2-AB1,CD74,H2-DMA,H2-M2,CTSB,H2-D1
KEGG	Asthma	KEGG:05310	1.0697e-05	4.97074	24	46	5	8790	H2-EB1,H2-DMB1,H2-AA,H2-AB1,H2-DMA
KEGG	Graft-versus-host disease	KEGG:05332	3.45337e-05	4.46176	55	47	6	8790	H2-EB1,H2-DMB1,H2-AA,H2-AB1,H2-DMA,H2-M2
KEGG	Allograft rejection	KEGG:05330	3.45337e-05	4.46176	55	47	6	8790	H2-EB1,H2-DMB1,H2-AA,H2-AB1,H2-DMA,H2-M2
KEGG	Type I diabetes mellitus	KEGG:04940	7.12031e-05	4.1475	62	47	6	8790	H2-EB1,H2-DMB1,H2-AA,H2-AB1,H2-DMA,H2-M2
KEGG	Tuberculosis	KEGG:05152	0.000102789	3.98805	179	54	9	8790	H2-EB1,CTSD,MRC2,H2-DMB1,H2-AA,H2-AB1,CD74,H2-DMA,TCIRG1
KEGG	Rheumatoid arthritis	KEGG:05323	0.000103003	3.98715	86	57	7	8790	H2-EB1,H2-DMB1,H2-AA,H2-AB1,H2-DMA,TCIRG1,CTSK
KEGG	AGE-RAGE signaling pathway in diabetic complications	KEGG:04933	0.000127183	3.89557	101	3	3	8790	COL1A1,COL1A2,COL3A1
KEGG	Amoebiasis	KEGG:05146	0.000151479	3.81965	107	3	3	8790	COL1A1,COL1A2,COL3A1
KEGG	Autoimmune thyroid disease	KEGG:05320	0.000160001	3.79588	71	47	6	8790	H2-EB1,H2-DMB1,H2-AA,H2-AB1,H2-DMA,H2-M2
KEGG	Intestinal immune network for IgA production	KEGG:04672	0.000199592	3.69986	42	46	5	8790	H2-EB1,H2-DMB1,H2-AA,H2-AB1,H2-DMA
KEGG	Platelet activation	KEGG:04611	0.000230953	3.63648	123	3	3	8790	COL1A1,COL1A2,COL3A1
KEGG	Relaxin signaling pathway	KEGG:04926	0.000266733	3.57392	129	3	3	8790	COL1A1,COL1A2,COL3A1
KEGG	Viral myocarditis	KEGG:05416	0.000323805	3.48972	80	47	6	8790	H2-EB1,H2-DMB1,H2-AA,H2-AB1,H2-DMA,H2-M2
KEGG	ECM-receptor interaction	KEGG:04512	0.000332561	3.47813	88	4	3	8790	COL1A1,COL1A2,COL6A1
KEGG	Hematopoietic cell lineage	KEGG:04640	0.00068589	3.16375	93	46	6	8790	H2-EB1,H2-DMB1,H2-AA,CSF2RA,H2-AB1,H2-DMA
KEGG	Diabetic cardiomyopathy	KEGG:05415	0.00093467	3.02934	204	14	5	8790	COL1A1,COL1A2,COL3A1,MMP2,CTSD
KEGG	Inflammatory bowel disease	KEGG:05321	0.00129631	2.88729	61	46	5	8790	H2-EB1,H2-DMB1,H2-AA,H2-AB1,H2-DMA
KEGG	Leishmaniasis	KEGG:05140	0.00237376	2.62456	69	46	5	8790	H2-EB1,H2-DMB1,H2-AA,H2-AB1,H2-DMA
KEGG	Lysosome	KEGG:04142	0.00368102	2.43403	131	64	7	8790	PSAP,CTSD,CD63,TCIRG1,CTSK,CTSB,LAPTM5
KEGG	Focal adhesion	KEGG:04510	0.003942	2.40428	200	4	3	8790	COL1A1,COL1A2,COL6A1
KEGG	Th1 and Th2 cell differentiation	KEGG:04658	0.00727646	2.13808	87	46	5	8790	H2-EB1,H2-DMB1,H2-AA,H2-AB1,H2-DMA
KEGG	Cell adhesion molecules	KEGG:04514	0.00944729	2.02469	165	79	8	8790	H2-EB1,H2-DMB1,H2-AA,H2-AB1,H2-DMA,H2-M2,SELPLG,H2-D1
KEGG	Proteoglycans in cancer	KEGG:05205	0.0104043	1.98279	204	12	4	8790	COL1A1,COL1A2,LUM,MMP2
KEGG	Th17 cell differentiation	KEGG:04659	0.0161991	1.79051	103	46	5	8790	H2-EB1,H2-DMB1,H2-AA,H2-AB1,H2-DMA
KEGG	Staphylococcus aureus infection	KEGG:05150	0.0175525	1.75566	116	65	6	8790	H2-EB1,H2-DMB1,H2-AA,H2-AB1,H2-DMA,SELPLG
KEGG	Toxoplasmosis	KEGG:05145	0.0211199	1.67531	109	46	5	8790	H2-EB1,H2-DMB1,H2-AA,H2-AB1,H2-DMA
KEGG	Human papillomavirus infection	KEGG:05165	0.0217092	1.66336	354	4	3	8790	COL1A1,COL1A2,COL6A1
KEGG	PI3K-Akt signaling pathway	KEGG:04151	0.0226349	1.64522	359	4	3	8790	COL1A1,COL1A2,COL6A1
